# Supplementary material for: High performance solutions and data for nZEBs offices located in warm climates
Source: Data Brief. 2015 Oct 13;5:502–5. doi: 10.1016/j.dib.2015.09.041 (PMC4631866; doi:10.1016/j.dib.2015.09.041)
Supplement: Supplementary file 1 — Supplementary material [file mmc1.zip]

Archive with 7 entries (7 files):
- Table S1_Building input data.xlsx
- Table S2_Envelope input data.xlsx
- Table S3_Technical system data.xlsx
- Table S4_Energy requirements output data.xlsx
- Table S5_Combinations and financial output data.xlsx
- Table S6_Combinations and macro output data.xlsx
- Table S7_Technical system variants of each PE and CO2 range.xlsx
