# Supplementary material for: High performance solutions and data for nZEBs offices located in warm climates
Source: Data Brief. 2015 Oct 13;5:502–5. doi: 10.1016/j.dib.2015.09.041 (PMC4631866; doi:10.1016/j.dib.2015.09.041)
Supplement: Supplementary file 1 — Supplementary material [file mmc1.zip › Table S1_Building input data.xlsx]

## Sheet: S1a - building input data
S1a. Reference building input data
Use	location	type of construction	type of intervention	unit number	number of floors	number people building	storey height	total height
							(m)	(m)
Office	Lecce	Heavy	new consruction	1	4	32	2.7	12.335
Perimeter/Area/Volume/Shape factor - BUILDING
wall type	gross heated volume	net heated volume	building gross heated floor area	total building gross heated floor area	net heated floor area	floor/cover area	building lateral area	perimeter	overhang area (north orientation) south position	overhang area (west orientation) south position	window area	total lateral area (excluding windows area)	building shape factor
	VB	VN	AF	BGFB	NGFB	AFC	ABL	P	Aover	Aover	Awind	ALN	S/V
	(m3)	(m3)	(m2)	(m2)	(m2)	(m2)	(m2)	(m)	(m2)	(m2)	(m2)	(m2)	-
W0	2796.96	2076.87	226.75	907	769.21	233.6	851.115	69	-	-	102.2	748.915	0.471338
W1	2758.6	2076.87	223.64	894.56	769.21	230.94	848.648	68.8	63.72	130.4	102.2	746.448	0.47507
W2	2760.33	2076.87	223.78	895.12	769.21	231.06	848.895	68.82	63.56	130.4	102.2	746.695	0.474949
W3	2695.2	2076.87	218.5	874	769.21	226.1	841.247	68.2	62.8	129.6	102.2	739.047	0.479908
W4	2700.25	2076.87	218.91	875.64	769.21	226.488	841.864	68.25	62.4	129.6	102.2	739.664	0.479525
Length/Area - WALL
wall type	north wall length	south wall length	west wall length	east wall length	north wall area	south wall area	east wall area	west wall area	sloped roof area 1	sloped roof area 2	inclination	infrared emissivity	extent of absorption	winter solar shiding	summer solar shiding	sky solar shiding
	LNW	LSW	LWW	LEW	ANW	ASW	AEW	AWW	ASR1	ASR2
	(m)	(m)	(m)	(m)	(m2)	(m2)	(m2)	(m2)	(m2)	(m2)	degrees	-	-	-	-	-
W0	10.7	10.7	21.8	21.8	131.984	131.984	268.903	268.903	180.94	71.94	90	0.96	0.3	1	1	1
W1	10.62	10.62	21.75	21.75	130.998	130.998	268.286	268.286	179.85	71.722	90	0.96	0.3	1	1	1
W2	10.62	10.62	21.75	21.75	130.998	130.998	268.286	268.286	180.068	71.7874	90	0.96	0.3	1	1	1
W3	10.47	10.47	21.6	21.6	129.147	129.147	266.436	266.436	178.324	70.196	90	0.96	0.3	1	1	1
W4	10.48	10.48	21.61	21.61	129.271	129.271	266.559	266.559	178.324	70.196	90	0.96	0.3	1	1	1

## Sheet: S1b - Element data set
S1b. Element data set
element	layer	material	layer thickness	design thermal conductivity	specific heat capacity	density	thermal transmittance	total thickness
	(from internal to exernal side)		t	λ	c	ρ	U	d
			(m)	(W/mK)	(J/KgK)	(kg/m3)	(W/m2K)	(m)
Floor	1	linoleum	0.005	0.17	1400	1200	0.41	0.387
	2	light concrete screed	0.06	0.127	1000	400
	3	concrete screed	0.2	1.06	1000	1900
	4	vapor barrier	0.002	0.4	1500	360
	5	extruded polystyrene foam	0.06	0.04	1450	35
	6	concrete screed	0.06	1.06	1000	1900
Internal slab	1	linoleum	0.005	0.17	1400	1200	1.03	0.265
	2	light concrete screed	0.05	0.127	1000	400
	3	slab	0.2	0.743	1000	1800
	4	plaster	0.01	0.9	840	1800
Roof slab	1	plaster	0.01	0.7	840	1400	0.35	0.38
	2	slab	0.2	0.743	1000	1800
	3	light concrete screed	0.05	0.58	1000	900
	4	polyurethane foam	0.08	0.035	1450	35
	5	concrete screed	0.04	1.06	1000	1700
Sloped roof	1	plaster	0.01	0.9	840	1800	1.23	0.26
	2	slab	0.2	0.743	1000	1800
	3	light concrete screed	0.05	0.127	1000	400
