# Supplementary material for: High performance solutions and data for nZEBs offices located in warm climates
Source: Data Brief. 2015 Oct 13;5:502–5. doi: 10.1016/j.dib.2015.09.041 (PMC4631866; doi:10.1016/j.dib.2015.09.041)
Supplement: Supplementary file 1 — Supplementary material [file mmc1.zip › Table S2_Envelope input data.xlsx]

## Sheet: S2a - wall input data
S2a. Wall input data
type	description	layer	material	layer thickness	design thermal conductivity	specific heat capacity	density	thermal transmittance	periodic thermal transmittance	thermal admittance (external)	thermal admittance (internal)	decrement factor	total surface mass	time shift	areal heat capacity (internal)	areal heat capacity (external)	total wall thickness	tot cost	cost		cost + VAT		wall area	wall cost financial	wall cost macro
				t	λ	c	ρ	U	Y12	Y22	Y11	fd	Ms	Δt	k1	k2	d
				(m)	(W/mK)	(J/KgK)	(kg/m3)	(W/m2K)	(W/m2K)	(W/m2K)	(W/m2K)	-	(Kg/m2)	(h)	(kJ/m2K)	(kJ/m2K)	(m)	€/m2	€/m2	€/m3	€/m2	€/m3	m2	€	€
W0	thick	layer 1	Perforated brick	0.25	0.281	1000	800	0.36	0.056	0.54	2.84	0.1561	202	10.69	39.756	8.1787	0.31	21.83	12.08		14.7376		748.915	11037.2	9046.89
		layer 2	Polyurethane foam	0.06	0.035	1450	35												9.75		11.895		748.915	8908.34	7301.92
W1	thick	layer 1	Concrete	0.09	1.67	880	2200	0.215	0.04	1.209	5.833	0.185	229.89	13.38	80.57	16.81	0.269	34.62		120		146.4	746.448	9835.2	8061.64
		layer 2	Wood fibre panel	0.08	0.046	2100	230													130		158.6	746.448	9470.93	7763.06
		layer 3	Hemp fibres	0.04	0.03	2200	38													331		403.82	746.448	12057.2	9882.97
		layer 4	Wood and hemp fibre panel	0.04	0.042	2100	190													130		158.6	746.448	4735.47	3881.53
		layer 5	Wood and hemp fibre panel	0.019	0.048	2100	230													130		158.6	746.448	2249.35	1843.73
W2	thick	layer 1	Concrete	0.09	1.67	880	2200	0.23	0.033	1.294	5.847	0.144	236.41	14.71	80.58	17.84	0.271	34.33		120		146.4	746.695	9838.45	8064.3
		layer 2	Wood and hemp fibre panel	0.02	0.048	2100	265													130		158.6	746.695	2368.52	1941.41
		layer 3	Wood fibre panel	0.12	0.042	2100	190													130		158.6	746.695	14211.1	11648.4
		layer 4	Wood fibre panel	0.022	0.048	2100	270													130		158.6	746.695	2605.37	2135.55
		layer 5	Wood and hemp fibre panel	0.019	0.048	2100	230													130		158.6	746.695	2250.09	1844.34
W3	thin	layer 1	Concrete	0.05	1.67	880	2200	0.263	0.093	0.99	5.014	0.356	136.852	10.047	70.218	14.819	0.194	33.32		120		146.4	739.047	5409.82	4434.28
		layer 2	Wood fibre panel	0.08	0.046	2100	230													130		158.6	739.047	9377.03	7686.09
		layer 3	Polyethylene foam	0.004	0.048	2092	33												74.25		90.585		739.047	66946.6	54874.2
		layer 4	Polyester fibres	0.02	0.024	1453	36													130		158.6	739.047	2344.26	1921.52
		layer 5	Wood and hemp fibre panel	0.04	0.042	2100	190													130		158.6	739.047	4688.51	3843.04
W4	thin	layer 1	Concrete	0.06	1.67	880	2200	0.269	0.089	0.963	5.348	0.332	155.6	10.292	74.749	14.415	0.2	25.4		120		146.4	739.664	6497.21	5325.58
		layer 2	Wood fibre hardboard	0.06	0.039	2100	160													130		158.6	739.664	7038.64	5769.38
		layer 3	Wood and hemp fibre panel	0.04	0.042	2100	190													130		158.6	739.664	4692.43	3846.25
		layer 4	Wood fibre hardboard	0.02	0.039	2100	160													130		158.6	739.664	2346.21	1923.13
		layer 5	Wood fibre panel	0.02	0.039	2100	160													130		158.6	739.664	2346.21	1923.13

## Sheet: S2b - window input data
S2b. Window input data
screening and shiding variant	id	orientation	quantity	width	eight	window area	total window area	thermal transmittance				mobile screening				fix shading
								F0	F1	F2	F3	position	type	reflection	FC	depth overhang	window - overhang distance	left overhang extension	right overhang extension	vertical overhang extension	left bottom surface depth	window - bottom surface distance	overhang vertical extension from the window (top)	overhang vertical extension from the window (bottom)	right bottom surface depth	window - bottom surface distance	overhang vertical extension from the window (top)	overhang vertical extension from the window (bottom)
								Uf = 2,3 W/m2K	Uf = 1,2 W/m2K	Uf = 1,3 W/m2K	Uf = 1,8 W/m2K
								g = 0,60 - Ug = 1,10 W/m2K
								yg = 0,11 W/mK	yg = 0,08 W/mK
								Lifespan 25	Lifespan 30	Lifespan 20	Lifespan 30
			n.	L	H	Aw	Aw	UW,F0	UW,F1	UW,F2	UW,F3					P	a	b	b	d	P'	b'	a'	c'	P'	b'	a'	c'
			-	m	m	m2	m2	(W/m2K)	(W/m2K)	(W/m2K)	(W/m2K)					m	m	m	m	m	m	m	m	m	m	m	m	m
OV0 - reference building - no overhang	WS(4) 1-1,5	south	4	1	1.5	1.5	6	1.7	1.4	1.4	1.5	internal	white curtains (low transmittance)	0.4	0.72	-	-	-	-	-	-	-	-	-	-	-	-	-
	WS(4) 1-1,5	south	4	1	1.5	1.5	6	1.7	1.4	1.4	1.5	internal	white curtains (low transmittance)	0.4	0.72	-	-	-	-	-	-	-	-	-	-	-	-	-
	WS(4) 1-1,5	south	4	1	1.5	1.5	6	1.7	1.4	1.4	1.5	internal	white curtains (low transmittance)	0.4	0.72	-	-	-	-	-	-	-	-	-	-	-	-	-
	WW(18) 1-1,5	west	18	1	1.5	1.5	27	1.7	1.4	1.4	1.5	external	Raffstore - Blinds - Shutters	0.65	0.1	-	-	-	-	-	-	-	-	-	-	-	-	-
	WW(1) 0,5-2,5	west	1	0.5	2.5	1.25	1.25	1.9	1.5	1.5	1.6	without			1	0.86	0.2	0.48	0.48	0.38	0.86	0.48	0.2	-	0.86	0.48	0.2	-
	WW(1) 0,5-2,5	west	1	0.5	2.5	1.25	1.25	1.9	1.5	1.5	1.6	without			1	0.86	3.165	0.48	0.48	0.38	0.86	0.48	3.165	-	0.86	0.48	3.165	-
	WW(1) 0,5-2,5	west	1	0.5	2.5	1.25	1.25	1.9	1.5	1.5	1.6	without			1	0.86	6.13	0.48	0.48	0.38	0.86	0.48	6.13	-	0.86	0.48	6.13	-
	WW(1) 0,5-2,5	west	1	0.5	2.5	1.25	1.25	1.9	1.5	1.5	1.6	without			1	0.86	9.095	0.48	0.48	0.38	0.86	0.48	9.095	-	0.86	0.48	9.095	-
	WE(20) 1-1,5	east	20	1	1.5	1.5	30	1.7	1.4	1.4	1.5	external	Raffstore - Blinds - Shutters	0.65	0.1	-	-	-	-	-	-	-	-	-	-	-	-	-
	WE(1) 1-1,5	east	1	1	1.5	1.5	1.5	1.7	1.4	1.4	1.5	internal	white curtains (low transmittance)	0.4	0.72	1.12	0.2	2.1	0.34	0.38	1.12	2.1	0.2	-	1.12	0.34	0.2	-
	WE(1) 1-1,5	east	1	1	1.5	1.5	1.5	1.7	1.4	1.4	1.5	internal	white curtains (low transmittance)	0.4	0.72	1.12	3.165	2.1	0.34	0.38	1.12	2.1	3.165	-	1.12	0.34	3.165	-
	WE(1) 1-1,5	east	1	1	1.5	1.5	1.5	1.7	1.4	1.4	1.5	internal	white curtains (low transmittance)	0.4	0.72	1.12	6.13	2.1	0.34	0.38	1.12	2.1	6.13	-	1.12	0.34	6.13	-
	WE(1) 1-1,5	east	1	1	1.5	1.5	1.5	1.7	1.4	1.4	1.5	internal	white curtains (low transmittance)	0.4	0.72	1.12	9.095	2.1	0.34	0.38	1.12	2.1	9.095	-	1.12	0.34	9.095	-
	WN(8) 1-1,5	north	8	1	1.5	1.5	12	1.7	1.4	1.4	1.5	internal	white curtains (low transmittance)	0.4	0.72	-	-	-	-	-	-	-	-	-	-	-	-	-
	WN(4) 0,7-1,5	north	4	0.7	1.5	1.05	4.2	1.8	1.4	1.4	1.5	internal	white curtains (low transmittance)	0.4	0.72	-	-	-	-	-	-	-	-	-	-	-	-	-
OV1 - overhang orientation 1	WS(4) 1-1,5	south	4	1	1.5	1.5	6	1.7	1.4	1.4	1.5	internal	white curtains (low transmittance)	0.4	0.72	1.5	0.2	1.77	7.93	0.265	-	-	-	-	-	-	-	-
	WS(4) 1-1,5	south	4	1	1.5	1.5	6	1.7	1.4	1.4	1.5	internal	white curtains (low transmittance)	0.4	0.72	1.5	0.2	4.85	4.85	0.265	-	-	-	-	-	-	-	-
	WS(4) 1-1,5	south	4	1	1.5	1.5	6	1.7	1.4	1.4	1.5	internal	white curtains (low transmittance)	0.4	0.72	1.5	0.2	7.98	1.72	0.265	-	-	-	-	-	-	-	-
	WW(18) 1-1,5	west	18	1	1.5	1.5	27	1.7	1.4	1.4	1.5	external	Raffstore - Blinds - Shutters	0.65	0.1	-	-	-	-	-	-	-	-	-	-	-	-	-
	WW(1) 0,5-2,5	west	1	0.5	2.5	1.25	1.25	1.9	1.5	1.5	1.6	without			1	0.86	0.2	0.48	0.48	0.38	0.86	0.48	0.2	-	0.86	0.48	0.2	-
	WW(1) 0,5-2,5	west	1	0.5	2.5	1.25	1.25	1.9	1.5	1.5	1.6	without			1	0.86	3.165	0.48	0.48	0.38	0.86	0.48	3.165	-	0.86	0.48	3.165	-
	WW(1) 0,5-2,5	west	1	0.5	2.5	1.25	1.25	1.9	1.5	1.5	1.6	without			1	0.86	6.13	0.48	0.48	0.38	0.86	0.48	6.13	-	0.86	0.48	6.13	-
	WW(1) 0,5-2,5	west	1	0.5	2.5	1.25	1.25	1.9	1.5	1.5	1.6	without			1	0.86	9.095	0.48	0.48	0.38	0.86	0.48	9.095	-	0.86	0.48	9.095	-
	WE(20) 1-1,5	east	20	1	1.5	1.5	30	1.7	1.4	1.4	1.5	external	Raffstore - Blinds - Shutters	0.65	0.1	-	-	-	-	-	-	-	-	-	-	-	-	-
	WE(1) 1-1,5	east	1	1	1.5	1.5	1.5	1.7	1.4	1.4	1.5	internal	white curtains (low transmittance)	0.4	0.72	1.12	0.2	2.1	0.34	0.38	1.12	2.1	0.2	-	1.12	0.34	0.2	-
	WE(1) 1-1,5	east	1	1	1.5	1.5	1.5	1.7	1.4	1.4	1.5	internal	white curtains (low transmittance)	0.4	0.72	1.12	3.165	2.1	0.34	0.38	1.12	2.1	3.165	-	1.12	0.34	3.165	-
	WE(1) 1-1,5	east	1	1	1.5	1.5	1.5	1.7	1.4	1.4	1.5	internal	white curtains (low transmittance)	0.4	0.72	1.12	6.13	2.1	0.34	0.38	1.12	2.1	6.13	-	1.12	0.34	6.13	-
	WE(1) 1-1,5	east	1	1	1.5	1.5	1.5	1.7	1.4	1.4	1.5	internal	white curtains (low transmittance)	0.4	0.72	1.12	9.095	2.1	0.34	0.38	1.12	2.1	9.095	-	1.12	0.34	9.095	-
	WN(8) 1-1,5	north	8	1	1.5	1.5	12	1.7	1.4	1.4	1.5	internal	white curtains (low transmittance)	0.4	0.72	-	-	-	-	-	-	-	-	-	-	-	-	-
	WN(4) 0,7-1,5	north	4	0.7	1.5	1.05	4.2	1.8	1.4	1.4	1.5	internal	white curtains (low transmittance)	0.4	0.72	-	-	-	-	-	-	-	-	-	-	-	-	-
OV2 - overhang orientation 2	WE(4) 1-1,5	east	12	1	1.5	1.5	18	1.7	1.4	1.4	1.5	external	Raffstore - Blinds - Shutters	0.65	0.1	-	-	-	-	-	-	-	-	-	-	-	-	-
	WS(3) 1-1,5	south	3	1	1.5	1.5	4.5	1.7	1.4	1.4	1.5	internal	white curtains (low transmittance)	0.4	0.72	1.5	0.2	1.1	19.6	0.265	-	-	-	-	-	-	-	-
	WS(4) 1-1,5	south	4	1	1.5	1.5	6	1.7	1.4	1.4	1.5	internal	white curtains (low transmittance)	0.4	0.72	1.5	0.2	3.5	17.2	0.265	-	-	-	-	-	-	-	-
	WS(3) 1-1,5	south	3	1	1.5	1.5	4.5	1.7	1.4	1.4	1.5	internal	white curtains (low transmittance)	0.4	0.72	1.5	0.2	6.3	14.4	0.265	-	-	-	-	-	-	-	-
	WS(4) 1-1,5	south	4	1	1.5	1.5	6	1.7	1.4	1.4	1.5	internal	white curtains (low transmittance)	0.4	0.72	1.5	0.2	9	11.7	0.265	-	-	-	-	-	-	-	-
	WS(4) 1-1,5	south	4	1	1.5	1.5	6	1.7	1.4	1.4	1.5	internal	white curtains (low transmittance)	0.4	0.72	1.5	0.2	12.2	8.6	0.265	-	-	-	-	-	-	-	-
	WS(1) 0,5-2,5	south	1	2.5	0.5	1.25	1.25	1.9	1.5	1.5	1.6	without			1	0.86	0.2	0.48	0.48	0.38	0.86	0.48	0.2	-	0.86	0.48	0.2	-
	WS(1) 0,5-2,5	south	1	2.5	0.5	1.25	1.25	1.9	1.5	1.5	1.6	without			1	0.86	3.165	0.48	0.48	0.38	0.86	0.48	3.165	-	0.86	0.48	3.165	-
	WS(1) 0,5-2,5	south	1	2.5	0.5	1.25	1.25	1.9	1.5	1.5	1.6	without			1	0.86	6.13	0.48	0.48	0.38	0.86	0.48	6.13	-	0.86	0.48	6.13	-
	WS(1) 0,5-2,5	south	1	2.5	0.5	1.25	1.25	1.9	1.5	1.5	1.6	without			1	0.86	9.095	0.48	0.48	0.38	0.86	0.48	9.095	-	0.86	0.48	9.095	-
	WN(20) 1-1,5	north	20	1	1.5	1.5	30	1.7	1.4	1.4	1.5	internal	white curtains (low transmittance)	0.4	0.72	-	-	-	-	-	-	-	-	-	-	-	-	-
	WN(1) 1-1,5	north	1	1	1.5	1.5	1.5	1.7	1.4	1.4	1.5	internal	white curtains (low transmittance)	0.4	0.72	1.12	0.2	2.1	0.34	0.38	1.12	2.1	0.2	-	1.12	0.34	0.2	-
	WN(1) 1-1,5	north	1	1	1.5	1.5	1.5	1.7	1.4	1.4	1.5	internal	white curtains (low transmittance)	0.4	0.72	1.12	3.165	2.1	0.34	0.38	1.12	2.1	3.165	-	1.12	0.34	3.165	-
	WN(1) 1-1,5	north	1	1	1.5	1.5	1.5	1.7	1.4	1.4	1.5	internal	white curtains (low transmittance)	0.4	0.72	1.12	6.13	2.1	0.34	0.38	1.12	2.1	6.13	-	1.12	0.34	6.13	-
	WN(1) 1-1,5	north	1	1	1.5	1.5	1.5	1.7	1.4	1.4	1.5	internal	white curtains (low transmittance)	0.4	0.72	1.12	9.095	2.1	0.34	0.38	1.12	2.1	9.095	-	1.12	0.34	9.095	-
	WW(8) 1-1,5	west	8	1	1.5	1.5	12	1.7	1.4	1.4	1.5	external	Raffstore - Blinds - Shutters	0.65	0.1	-	-	-	-	-	-	-	-	-	-	-	-	-
	WW(4) 0,7-1,5	west	4	0.7	1.5	1.05	4.2	1.8	1.4	1.4	1.5	external	Raffstore - Blinds - Shutters	0.65	0.1	-	-	-	-	-	-	-	-	-	-	-	-	-
		F0 - metal frame			F1- wood frame			F2 - pvc frame			F3 - metal-wood
id	quantity	cost	cost + VAT 10%	TOTAL	cost	cost + VAT 10%	TOTAL	cost	cost + VAT 10%	TOTAL	cost	cost + VAT 10%	TOTAL
	n.
	-	€/cad.	€/cad.	€	€/cad.		€	€/cad.	€/cad.	€	€/cad.	€/cad.	€
WS(4) 1-1,5	4	746.1	820.71	3282.84	586.5	645.15	2580.6	490.5	539.55	2158.2	844	928.4	3713.6
WS(4) 1-1,5	4	746.1	820.71	3282.84	586.5	645.15	2580.6	490.5	539.55	2158.2	844	928.4	3713.6
WS(4) 1-1,5	4	746.1	820.71	3282.84	586.5	645.15	2580.6	490.5	539.55	2158.2	844	928.4	3713.6
WW(18) 1-1,5	18	746.1	820.71	14772.8	586.5	645.15	11612.7	490.5	539.55	9711.9	844	928.4	16711.2
WW(1) 0,5-2,5	1	471.25	518.375	518.375	432	475.2	475.2	393	432.3	432.3	602	662.2	662.2
WW(1) 0,5-2,5	1	471.25	518.375	518.375	432	475.2	475.2	393	432.3	432.3	602	662.2	662.2
WW(1) 0,5-2,5	1	471.25	518.375	518.375	432	475.2	475.2	393	432.3	432.3	602	662.2	662.2
WW(1) 0,5-2,5	1	471.25	518.375	518.375	432	475.2	475.2	393	432.3	432.3	602	662.2	662.2
WE(20) 1-1,5	20	746.1	820.71	16414.2	586.5	645.15	12903	490.5	539.55	10791	844	928.4	18568
WE(1) 1-1,5	1	746.1	820.71	820.71	586.5	645.15	645.15	490.5	539.55	539.55	844	928.4	928.4
WE(1) 1-1,5	1	746.1	820.71	820.71	586.5	645.15	645.15	490.5	539.55	539.55	844	928.4	928.4
WE(1) 1-1,5	1	746.1	820.71	820.71	586.5	645.15	645.15	490.5	539.55	539.55	844	928.4	928.4
WE(1) 1-1,5	1	746.1	820.71	820.71	586.5	645.15	645.15	490.5	539.55	539.55	844	928.4	928.4
WN(8) 1-1,5	8	746.1	820.71	6565.68	586.5	645.15	5161.2	490.5	539.55	4316.4	844	928.4	7427.2
WN(4) 0,7-1,5	4	522.27	574.497	2297.99	478	525.8	2103.2	414	455.4	1821.6	788	866.8	3467.2
TOTAL COST				55255.5			44003.3			37002.9			63676.8
