# Supplementary material for: High performance solutions and data for nZEBs offices located in warm climates
Source: Data Brief. 2015 Oct 13;5:502–5. doi: 10.1016/j.dib.2015.09.041 (PMC4631866; doi:10.1016/j.dib.2015.09.041)
Supplement: Supplementary file 1 — Supplementary material [file mmc1.zip › Table S3_Technical system data.xlsx]

## Sheet: S3a-Technical system input data
S3. Technical system input data
Generation
type	description		energy vector			heat source	unit number		heating capacity	cooling capacity	design heating temperture	design water temperture	heating generation efficiency	seasonal energy efficiecy ratio
									Ph	Pc	Th,out	Tw,out	COP	SEER
									(kW)	(kW)	(°C)	(°C)
G0	centralized heat pump		electricity			air	1		25.8	24	45	40	2.89	2.33
G1	centralized heat pump		electricity			ground	1		25.3	22.1	45	40	4.04	5.14
Emission
type	description		unit number			emission efficiecy			distribution efficiency		regulation efficiecy		storage efficiency
						ηe			ηd		ηr		ηs
			n.			(%)			(%)		(%)		(%)
H/C0	air handling unit		1			94			95		98		100
H/C1	fancoil		44		4	96			95		98		100
Ventilation
type	description	unit number	air flow		total air flow	winter recovery efficiency		summer recovery efficiency		specific power consumption	ventilated volume	daily service time	winter air change	summer air change
		n.	qv,e		qv,tot	ηƟw,d		ηƟs,d		SFPd	VN	tB	nw	ns
		-	(m3/h)		(m3/h)	(%)		(%)		(Wh/m3)	(m3)	(h/d)	-	-
V0	heat recovery	1	1280		7680	83		70		0.7	2077	12	0.15	0.94
V1	CMV	4	320		350	88		50		0.88	519.25	12	0.14	0.31
Domestic hot water
type	description					emission efficiency		distribution efficiency		storage efficiency	volume	insulating thickness	storage temperature design	daily hours storage in temperature
						ηe,w		ηd,w		ηs,w	V	ti	Tst	hst
						(%)		(%)		(%)	(l)	(cm)	(°C)	(h)
DW0	external tank + heating combination					95		96		67	500	7	50	24
Renewable energy sources
type	description					panel area	panel number		peak power	azimuth		zenith		panel efficiency
						AN	No		Ppeak	fs		fN		ηk
						(m2)	-		(kW)	degrees		degrees		(%)
SC0	solar collector panels					2	5		-	90		30		55
SC1						2	5		-	0		30		55
PV0	photovoltaic panels					1.5	24		6	90		30		17
PV1						1.5	36		9	90		30		17
PV2						1.5	24		6	0		30		17
PV3						1.5	36		9	0		30		17

## Sheet: S3b-technical system costs
S3b. Technical system costs
description		lifespan	cost	cost+VAT
			€/u.-€/m	€/u.-€/m
conditioning - ventilation (H/C0-V0)	cell (4 ranks)	20	3870	4257
	plenum with vents	20	228.8	251.68
	plenum with grid and filter	20	1163.71	1280.08
	gride	30	502.51	552.761
	filter	15	367.95	404.745
	post-heating cell	20	1651.79	1816.97
	heat exchanger	20	3862	4248.2
	distribution duct 1	30	281.33	309.463
	distribution duct 2	30	115.52	127.072
	distribution duct 3	30	27.4	30.14
	vent	20	18.95	20.845
conditioning (H/C1)	unit emission	15	250	275
	regulation	20	90	99
	distribution pipe	30	10.85	11.935
	collector	20	350	385
	hp collector	20	350	385
ventilation (V1)	gride	20	72	79.2
	regulation	15	36	39.6
	distribution pipe	30	11.74	12.914
	cmv pipe	30	26.39	29.029
	distribution box	30	66	72.6
	cmv	20	915	1006.5
Generat. and RES	heat pump (G0)	15	12323	13555.3
	heat pump (G1)	15	7952	8747.2
	geothermal probe (G1)	30	40.91	45.001
	pv panel	20	300	330
	inverter	20	790	869
