# Supplementary material for: High performance solutions and data for nZEBs offices located in warm climates
Source: Data Brief. 2015 Oct 13;5:502–5. doi: 10.1016/j.dib.2015.09.041 (PMC4631866; doi:10.1016/j.dib.2015.09.041)
Supplement: Supplementary file 1 — Supplementary material [file mmc1.zip › Table S4_Energy requirements output data.xlsx]

## Sheet: S4a-monthly energy requirements
S4a. Monthly energy building requirements
combo	month	lighting	cooling	heating	dhw	auxiliary
		(kWh)	(kWh)	(kWh)	(kWh)	(kWh)
C-00	january	2305	729	4406	269	595
C-00	february	2082	681	3566	242	538
C-00	march	2305	822	2405	263	596
C-00	april	2231	886	575	246	404
C-00	may	2305	2385	71	244	305
C-00	june	2231	6131	0	226	305
C-00	july	2305	10263	0	226	316
C-00	august	2305	10242	0	227	316
C-00	september	2231	5090	0	227	305
C-00	october	2305	1821	70	245	295
C-00	november	2231	780	1214	247	455
C-00	december	2305	716	3525	265	596
C-01	january	2305	815	3150	269	594
C-01	february	2082	758	2501	242	536
C-01	march	2305	906	1518	263	594
C-01	april	2231	968	427	246	372
C-01	may	2305	2755	16	244	295
C-01	june	2231	6443	0	226	304
C-01	july	2305	10261	0	226	314
C-01	august	2305	10335	0	227	314
C-01	september	2231	5536	0	227	304
C-01	october	2305	2301	15	245	288
C-01	november	2231	868	638	247	412
C-01	december	2305	803	2418	265	594
C-02	january	2305	837	2936	269	594
C-02	february	2082	779	2322	242	536
C-02	march	2305	930	1385	263	594
C-02	april	2231	994	377	246	362
C-02	may	2305	2832	13	244	296
C-02	june	2231	6565	0	226	304
C-02	july	2305	10317	0	226	314
C-02	august	2305	10396	0	227	314
C-02	september	2231	5662	0	227	304
C-02	october	2305	2377	12	245	288
C-02	november	2231	892	569	247	412
C-02	december	2305	825	2238	265	594
C-03	january	2305	835	2949	269	594
C-03	february	2082	777	2332	242	536
C-03	march	2305	929	1393	263	594
C-03	april	2231	993	380	246	362
C-03	may	2305	2826	13	244	296
C-03	june	2231	6558	0	226	304
C-03	july	2305	10315	0	226	314
C-03	august	2305	10394	0	227	314
C-03	september	2231	5654	0	227	304
C-03	october	2305	2371	12	245	288
C-03	november	2231	890	573	247	412
C-03	december	2305	823	2249	265	594
C-04	january	2305	833	2974	269	594
C-04	february	2082	775	2354	242	536
C-04	march	2305	926	1409	263	594
C-04	april	2231	990	386	246	362
C-04	may	2305	2817	13	244	296
C-04	june	2231	6544	0	226	304
C-04	july	2305	10310	0	226	314
C-04	august	2305	10387	0	227	314
C-04	september	2231	5640	0	227	304
C-04	october	2305	2361	12	245	288
C-04	november	2231	888	581	247	412
C-04	december	2305	820	2271	265	594
C-05	january	2305	792	3241	269	594
C-05	february	2082	739	2541	242	536
C-05	march	2305	886	1499	263	594
C-05	april	2231	951	411	246	362
C-05	may	2305	2732	16	244	295
C-05	june	2231	6433	0	226	304
C-05	july	2305	10341	0	226	314
C-05	august	2305	10401	0	227	314
C-05	september	2231	5489	0	227	304
C-05	october	2305	2261	16	245	288
C-05	november	2231	845	665	247	422
C-05	december	2305	780	2512	265	594
C-06	january	2305	817	2988	269	594
C-06	february	2082	762	2331	242	536
C-06	march	2305	915	1347	263	594
C-06	april	2231	983	355	246	362
C-06	may	2305	2821	13	244	296
C-06	june	2231	6581	0	226	304
C-06	july	2305	10414	0	226	314
C-06	august	2305	10479	0	227	314
C-06	september	2231	5638	0	227	304
C-06	october	2305	2347	13	245	288
C-06	november	2231	873	583	247	412
C-06	december	2305	804	2300	265	594
C-07	january	2305	816	3003	269	594
C-07	february	2082	760	2344	242	536
C-07	march	2305	913	1356	263	594
C-07	april	2231	980	358	246	362
C-07	may	2305	2815	13	244	296
C-07	june	2231	6572	0	226	304
C-07	july	2305	10411	0	226	314
C-07	august	2305	10475	0	227	314
C-07	september	2231	5630	0	227	304
C-07	october	2305	2381	13	245	288
C-07	november	2231	871	588	247	412
C-07	december	2305	803	2313	265	594
C-08	january	2305	813	3034	269	594
C-08	february	2082	757	2369	242	536
C-08	march	2305	909	1374	263	594
C-08	april	2231	977	365	246	362
C-08	may	2305	2806	13	244	296
C-08	june	2231	6554	0	226	304
C-08	july	2305	10404	0	226	314
C-08	august	2305	10466	0	227	314
C-08	september	2231	5612	0	227	304
C-08	october	2305	2330	13	245	288
C-08	november	2231	868	598	247	412
C-08	december	2305	800	2339	265	594
C-09	january	2305	785	3427	269	597
C-09	february	2082	732	2709	242	540
C-09	march	2305	881	1657	263	597
C-09	april	2231	945	492	246	375
C-09	may	2305	2725	24	244	309
C-09	june	2231	6416	0	226	307
C-09	july	2305	10346	0	226	317
C-09	august	2305	10401	0	227	317
C-09	september	2231	5464	0	227	307
C-09	october	2305	2250	24	245	302
C-09	november	2231	838	762	247	436
C-09	december	2305	772	2678	265	597
C-10	january	2305	810	3172	269	596
C-10	february	2082	755	2497	242	538
C-10	march	2305	907	1500	263	596
C-10	april	2231	977	430	246	373
C-10	may	2305	2813	19	244	298
C-10	june	2231	6561	0	226	305
C-10	july	2305	10419	0	226	316
C-10	august	2305	10480	0	227	316
C-10	september	2231	5613	0	227	305
C-10	october	2305	2334	19	245	290
C-10	november	2231	866	676	247	424
C-10	december	2305	794	2465	265	596
C-11	january	2305	808	3188	269	596
C-11	february	2082	754	2510	242	538
C-11	march	2305	906	1509	263	596
C-11	april	2231	957	434	246	373
C-11	may	2305	2808	19	244	298
C-11	june	2231	6552	0	226	305
C-11	july	2305	10416	0	226	316
C-11	august	2305	10475	0	227	316
C-11	september	2231	5604	0	227	305
C-11	october	2305	2328	19	245	290
C-11	november	2231	863	681	247	424
C-11	december	2305	795	2478	265	596
C-12	january	2305	805	3219	269	596
C-12	february	2082	751	2535	242	538
C-12	march	2305	902	1528	263	596
C-12	april	2231	970	441	246	373
C-12	may	2305	2796	20	244	298
C-12	june	2231	6536	0	226	305
C-12	july	2305	10409	0	226	316
C-12	august	2305	10468	0	227	316
C-12	september	2231	5587	0	227	305
C-12	october	2305	2318	20	245	290
C-12	november	2231	860	691	247	424
C-12	december	2305	792	2504	265	596
C-13	january	2305	782	3436	269	595
C-13	february	2082	729	2712	242	537
C-13	march	2305	876	1646	263	595
C-13	april	2231	941	481	246	373
C-13	may	2305	2709	22	244	296
C-13	june	2231	6396	0	226	305
C-13	july	2305	10341	0	226	315
C-13	august	2305	10394	0	227	315
C-13	september	2231	5443	0	227	305
C-13	october	2305	2235	22	245	289
C-13	november	2231	834	752	247	423
C-13	december	2305	769	2682	265	595
C-14	january	2305	806	3181	269	595
C-14	february	2082	752	2500	242	537
C-14	march	2305	903	1490	263	595
C-14	april	2231	972	420	246	362
C-14	may	2305	2796	18	244	297
C-14	june	2231	6542	0	226	305
C-14	july	2305	10414	0	226	315
C-14	august	2305	10473	0	227	315
C-14	september	2231	5592	0	227	305
C-14	october	2305	2317	18	245	289
C-14	november	2231	861	667	247	423
C-14	december	2305	793	2468	265	595
C-15	january	2305	804	3196	269	595
C-15	february	2082	750	2513	242	537
C-15	march	2305	902	1499	263	595
C-15	april	2231	970	423	246	362
C-15	may	2305	2790	18	244	297
C-15	june	2231	6533	0	226	305
C-15	july	2305	10411	0	226	315
C-15	august	2305	10470	0	227	315
C-15	september	2231	5583	0	227	305
C-15	october	2305	2312	18	245	289
C-15	november	2231	859	672	247	423
C-15	december	2305	791	2481	265	595
C-16	january	2305	801	3227	269	595
C-16	february	2082	747	2538	242	537
C-16	march	2305	898	1518	263	595
C-16	april	2231	966	430	246	362
C-16	may	2305	2780	19	244	297
C-16	june	2231	6516	0	226	305
C-16	july	2305	10404	0	226	315
C-16	august	2305	10461	0	227	315
C-16	september	2231	5564	0	227	305
C-16	october	2305	2301	19	245	289
C-16	november	2231	856	682	247	423
C-16	december	2305	788	2507	265	595
C-17	january	2305	800	3155	269	655
C-17	february	2082	745	2469	242	592
C-17	march	2305	895	1446	263	655
C-17	april	2231	960	390	246	379
C-17	may	2305	2756	15	244	296
C-17	june	2231	6468	0	226	304
C-17	july	2305	10350	0	226	314
C-17	august	2305	10412	0	227	314
C-17	september	2231	5528	0	227	304
C-17	october	2305	2285	15	245	288
C-17	november	2231	854	637	247	440
C-17	december	2305	784	2440	265	655
C-18	january	2305	825	2903	269	650
C-18	february	2082	769	2260	242	588
C-18	march	2305	923	1296	263	650
C-18	april	2231	992	337	246	365
C-18	may	2305	2847	12	244	295
C-18	june	2231	6616	0	226	303
C-18	july	2305	10423	0	226	313
C-18	august	2305	10491	0	227	313
C-18	september	2231	5678	0	227	303
C-18	october	2305	2373	12	245	287
C-18	november	2231	882	557	247	437
C-18	december	2305	813	2230	265	650
C-19	january	2305	824	2918	269	651
C-19	february	2082	768	2273	242	588
C-19	march	2305	921	1305	263	651
C-19	april	2231	990	340	246	365
C-19	may	2305	2842	12	244	295
C-19	june	2231	6607	0	226	303
C-19	july	2305	10420	0	226	313
C-19	august	2305	10486	0	227	313
C-19	september	2231	5669	0	227	303
C-19	october	2305	2368	12	245	287
C-19	november	2231	879	562	247	438
C-19	december	2305	811	2243	265	651
C-20	january	2305	820	2948	269	652
C-20	february	2082	765	2298	242	589
C-20	march	2305	918	1322	263	652
C-20	april	2231	986	347	246	378
C-20	may	2305	2830	12	244	296
C-20	june	2231	6590	0	226	304
C-20	july	2305	10413	0	226	314
C-20	august	2305	10479	0	227	314
C-20	september	2231	5652	0	227	304
C-20	october	2305	2356	12	245	288
C-20	november	2231	876	571	247	438
C-20	december	2305	808	2268	265	652
C-21	january	2305	812	3180	269	656
C-21	february	2082	756	2497	242	592
C-21	march	2305	908	1469	263	656
C-21	april	2231	974	406	246	380
C-21	may	2305	2797	16	244	296
C-21	june	2231	6573	0	226	304
C-21	july	2305	10526	0	226	314
C-21	august	2305	10634	0	227	314
C-21	september	2231	5721	0	227	304
C-21	october	2305	2370	16	245	288
C-21	november	2231	869	644	247	440
C-21	december	2305	796	2469	265	656
C-22	january	2305	834	2920	269	653
C-22	february	2082	780	2281	242	590
C-22	march	2305	938	1314	263	653
C-22	april	2231	1324	349	246	381
C-22	may	2305	2893	13	244	298
C-22	june	2231	6728	0	226	305
C-22	july	2305	10603	0	226	316
C-22	august	2305	10713	0	227	316
C-22	september	2231	5878	0	227	305
C-22	october	2305	2466	12	245	291
C-22	november	2231	899	562	247	440
C-22	december	2305	823	2252	265	653
C-23	january	2305	837	2936	269	653
C-23	february	2082	779	2294	242	590
C-23	march	2305	936	1323	263	653
C-23	april	2231	1322	352	246	381
C-23	may	2305	2888	13	244	298
C-23	june	2231	6719	0	226	305
C-23	july	2305	10598	0	226	316
C-23	august	2305	10710	0	227	316
C-23	september	2231	5869	0	227	305
C-23	october	2305	2460	12	245	291
C-23	november	2231	897	567	247	440
C-23	december	2305	822	2265	265	653
C-24	january	2305	833	2967	269	564
C-24	february	2082	776	2320	242	591
C-24	march	2305	933	1341	263	654
C-24	april	2231	1318	359	246	381
C-24	may	2305	2876	13	244	298
C-24	june	2231	7702	0	226	305
C-24	july	2305	10591	0	226	316
C-24	august	2305	10702	0	227	316
C-24	september	2231	5851	0	227	305
C-24	october	2305	2448	13	245	291
C-24	november	2231	894	576	247	440
C-24	december	2305	818	2291	265	654
C-25	january	2305	785	3427	269	662
C-25	february	2082	732	2709	242	598
C-25	march	2305	881	1657	263	662
C-25	april	2231	945	492	246	396
C-25	may	2305	2725	24	244	311
C-25	june	2231	6416	0	226	307
C-25	july	2305	10346	0	226	317
C-25	august	2305	10401	0	227	317
C-25	september	2231	5464	0	227	307
C-25	october	2305	2250	24	245	304
C-25	november	2231	838	762	247	470
C-25	december	2305	772	2678	265	662
C-26	january	2305	810	3172	269	657
C-26	february	2082	755	2497	242	594
C-26	march	2305	907	1500	263	657
C-26	april	2231	977	430	246	393
C-26	may	2305	2813	19	244	298
C-26	june	2231	6561	0	226	305
C-26	july	2305	10419	0	226	316
C-26	august	2305	10480	0	227	316
C-26	september	2231	5613	0	227	305
C-26	october	2305	2334	19	245	290
C-26	november	2231	866	676	247	454
C-26	december	2305	797	2465	265	657
C-27	january	2305	808	3188	269	658
C-27	february	2082	754	2510	242	594
C-27	march	2305	906	1509	263	658
C-27	april	2231	975	434	246	393
C-27	may	2305	2808	19	244	298
C-27	june	2231	6552	0	226	305
C-27	july	2305	10416	0	226	316
C-27	august	2305	10475	0	227	316
C-27	september	2231	5604	0	227	305
C-27	october	2305	2328	19	245	290
C-27	november	2231	863	681	247	454
C-27	december	2305	795	2478	265	658
C-28	january	2305	805	3219	269	658
C-28	february	2082	751	2535	242	594
C-28	march	2305	902	1528	263	658
C-28	april	2231	970	441	246	394
C-28	may	2305	2796	20	244	298
C-28	june	2231	6536	0	226	305
C-28	july	2305	10409	0	226	316
C-28	august	2305	10468	0	227	316
C-28	september	2231	5587	0	227	305
C-28	october	2305	2318	20	245	290
C-28	november	2231	860	691	247	454
C-28	december	2305	792	2504	265	658
C-29	january	2305	782	3436	269	661
C-29	february	2082	729	2712	242	597
C-29	march	2305	876	1646	263	661
C-29	april	2231	941	481	246	394
C-29	may	2305	2709	22	244	296
C-29	june	2231	6396	0	226	305
C-29	july	2305	10341	0	226	315
C-29	august	2305	10394	0	227	315
C-29	september	2231	5443	0	227	305
C-29	october	2305	2235	22	245	289
C-29	november	2231	834	752	247	455
C-29	december	2305	769	2682	265	661
C-30	january	2305	806	3181	269	657
C-30	february	2082	752	2500	242	593
C-30	march	2305	903	1490	263	657
C-30	april	2231	972	420	246	380
C-30	may	2305	2796	18	244	297
C-30	june	2231	6542	0	226	305
C-30	july	2305	10414	0	226	315
C-30	august	2305	10473	0	227	315
C-30	september	2231	5592	0	227	305
C-30	october	2305	2317	18	245	289
C-30	november	2231	861	667	247	453
C-30	december	2305	793	2468	265	657
C-31	january	2305	804	3196	269	657
C-31	february	2082	750	2513	242	593
C-31	march	2305	902	1499	263	657
C-31	april	2231	970	423	246	380
C-31	may	2305	2790	18	244	297
C-31	june	2231	6533	0	226	305
C-31	july	2305	10411	0	226	315
C-31	august	2305	10470	0	227	315
C-31	september	2231	5583	0	227	305
C-31	october	2305	2312	18	245	289
C-31	november	2231	859	672	247	453
C-31	december	2305	791	2481	265	657
C-32	january	2305	801	3227	269	658
C-32	february	2082	747	2538	242	594
C-32	march	2305	898	1518	263	658
C-32	april	2231	966	430	246	381
C-32	may	2305	2780	19	244	297
C-32	june	2231	6516	0	226	305
C-32	july	2305	10404	0	226	315
C-32	august	2305	10461	0	227	315
C-32	september	2231	5564	0	227	305
C-32	october	2305	2301	19	245	289
C-32	november	2231	856	682	247	454
C-32	december	2305	788	2507	265	658
C-33	january	2305	1	3008	269	665
C-33	february	2082	1	2350	242	601
C-33	march	2305	6	1366	263	665
C-33	april	2231	33	365	246	436
C-33	may	2305	796	14	244	432
C-33	june	2231	3461	0	226	491
C-33	july	2305	5789	0	226	508
C-33	august	2305	5640	0	227	508
C-33	september	2231	2802	0	227	491
C-33	october	2305	479	14	245	396
C-33	november	2231	15	598	247	481
C-33	december	2305	2	2323	265	665
C-34	january	2305	1	2762	269	665
C-34	february	2082	2	2146	242	601
C-34	march	2305	7	1221	263	665
C-34	april	2231	40	313	246	425
C-34	may	2305	853	11	244	432
C-34	june	2231	3554	0	226	491
C-34	july	2305	5831	0	226	508
C-34	august	2305	5684	0	227	508
C-34	september	2231	2896	0	227	491
C-34	october	2305	530	11	245	401
C-34	november	2231	19	522	247	481
C-34	december	2305	2	2118	265	665
C-35	january	2305	1	2777	269	665
C-35	february	2082	2	2159	242	601
C-35	march	2305	7	1229	263	665
C-35	april	2231	40	316	246	425
C-35	may	2305	849	11	244	432
C-35	june	2231	3549	0	226	491
C-35	july	2305	5829	0	226	508
C-35	august	2305	5682	0	227	508
C-35	september	2231	2890	0	227	491
C-35	october	2305	526	11	245	401
C-35	november	2231	19	526	247	481
C-35	december	2305	2	2130	265	665
C-36	january	2305	1	2807	269	665
C-36	february	2082	2	2183	242	601
C-36	march	2305	7	1246	263	665
C-36	april	2231	39	322	246	425
C-36	may	2305	842	11	244	432
C-36	june	2231	3538	0	226	491
C-36	july	2305	5824	0	226	508
C-36	august	2305	5667	0	227	508
C-36	september	2231	2879	0	227	491
C-36	october	2305	520	11	245	401
C-36	november	2231	18	535	247	481
C-36	december	2305	2	2155	265	665
C-37	january	2305	1	3092	269	664
C-37	february	2082	1	2420	242	600
C-37	march	2305	5	1417	263	664
C-37	april	2231	32	384	246	434
C-37	may	2305	782	15	244	425
C-37	june	2231	3438	0	226	490
C-37	july	2305	5783	0	226	507
C-37	august	2305	5634	0	227	507
C-37	september	2231	2777	0	227	490
C-37	october	2305	465	15	245	395
C-37	november	2231	14	625	247	480
C-37	december	2305	2	2393	265	664
C-38	january	2305	1	2845	269	665
C-38	february	2082	2	2215	242	601
C-38	march	2305	7	1270	263	665
C-38	april	2231	38	330	246	425
C-38	may	2305	836	11	244	432
C-38	june	2231	3531	0	226	491
C-38	july	2305	5825	0	226	508
C-38	august	2305	5677	0	227	508
C-38	september	2231	2871	0	227	491
C-38	october	2305	514	12	245	401
C-38	november	2231	18	547	247	481
C-38	december	2305	2	2187	265	665
C-39	january	2305	1	2860	269	665
C-39	february	2082	2	2228	242	601
C-39	march	2305	7	1278	263	665
C-39	april	2231	38	334	246	425
C-39	may	2305	833	12	244	432
C-39	june	2231	3526	0	226	491
C-39	july	2305	5823	0	226	508
C-39	august	2305	5665	0	227	508
C-39	september	2231	2865	0	227	491
C-39	october	2305	511	12	245	401
C-39	november	2231	17	552	247	481
C-39	december	2305	2	2199	265	665
C-40	january	2305	1	2890	269	666
C-40	february	2082	2	2252	242	602
C-40	march	2305	6	1296	263	666
C-40	april	2231	37	340	246	437
C-40	may	2305	826	12	244	433
C-40	june	2231	3515	0	226	493
C-40	july	2305	5819	0	226	509
C-40	august	2305	5671	0	227	509
C-40	september	2231	2854	0	227	493
C-40	october	2305	504	12	245	402
C-40	november	2231	17	561	247	482
C-40	december	2305	2	2224	265	666
C-41	january	2305	1	3274	269	666
C-41	february	2082	2	2584	242	602
C-41	march	2305	6	1570	263	666
C-41	april	2231	33	461	246	447
C-41	may	2305	781	22	244	428
C-41	june	2231	3424	0	226	493
C-41	july	2305	5786	0	226	509
C-41	august	2305	7634	0	227	509
C-41	september	2231	2760	0	227	493
C-41	october	2305	463	22	245	397
C-41	november	2231	15	719	247	493
C-41	december	2305	2	2555	265	666
C-42	january	2305	1	3026	269	667
C-42	february	2082	2	2377	242	603
C-42	march	2305	7	1418	263	667
C-42	april	2231	40	402	246	438
C-42	may	2305	835	18	244	434
C-42	june	2231	3517	0	226	494
C-42	july	2305	5828	0	226	510
C-42	august	2305	5678	0	227	510
C-42	september	2231	2852	0	227	494
C-42	october	2305	510	18	245	404
C-42	november	2231	18	636	247	494
C-42	december	2305	2	2347	265	667
C-43	january	2305	1	3041	269	667
C-43	february	2082	2	2390	242	603
C-43	march	2305	7	1427	263	667
C-43	april	2231	39	406	246	438
C-43	may	2305	831	18	244	434
C-43	june	2231	3512	0	226	494
C-43	july	2305	5826	0	226	510
C-43	august	2305	5675	0	227	510
C-43	september	2231	2847	0	227	494
C-43	october	2305	507	18	245	404
C-43	november	2231	18	641	247	494
C-43	december	2305	2	2360	265	667
C-44	january	2305	1	3071	269	669
C-44	february	2082	2	2415	242	604
C-44	march	2305	7	1445	263	669
C-44	april	2231	39	413	246	449
C-44	may	2305	824	18	244	435
C-44	june	2231	3501	0	226	495
C-44	july	2305	5822	0	226	511
C-44	august	2305	5671	0	227	511
C-44	september	2231	2836	0	227	495
C-44	october	2305	501	18	245	405
C-44	november	2231	18	651	247	495
C-44	december	2305	2	2385	265	669
C-45	january	2305	1	3282	269	666
C-45	february	2082	1	2587	242	602
C-45	march	2305	6	1560	263	666
C-45	april	2231	31	450	246	447
C-45	may	2305	771	20	244	428
C-45	june	2231	3412	0	226	493
C-45	july	2305	5783	0	226	509
C-45	august	2305	5630	0	227	509
C-45	september	2231	2747	0	227	493
C-45	october	2305	454	21	245	397
C-45	november	2231	14	710	247	493
C-45	december	2305	2	2559	265	666
C-46	january	2305	1	3034	269	667
C-46	february	2082	2	2380	242	603
C-46	march	2305	7	1409	263	667
C-46	april	2231	38	392	246	438
C-46	may	2305	823	16	244	434
C-46	june	2231	3505	0	226	494
C-46	july	2305	5825	0	226	510
C-46	august	2305	5674	0	227	510
C-46	september	2231	2839	0	227	494
C-46	october	2305	499	16	245	404
C-46	november	2231	17	627	247	494
C-46	december	2305	2	2350	265	667
C-47	january	2305	1	3049	269	667
C-47	february	2082	2	2392	242	603
C-47	march	2305	7	1418	263	667
C-47	april	2231	37	396	246	438
C-47	may	2305	819	16	244	434
C-47	june	2231	3500	0	226	494
C-47	july	2305	5823	0	226	510
C-47	august	2305	5672	0	227	510
C-47	september	2231	2834	0	227	494
C-47	october	2305	496	17	245	404
C-47	november	2231	17	632	247	494
C-47	december	2305	2	2363	265	667
C-48	january	2305	1	3079	269	667
C-48	february	2082	2	2417	242	603
C-48	march	2305	6	1436	263	667
C-48	april	2231	36	402	246	438
C-48	may	2305	813	17	244	434
C-48	june	2231	3489	0	226	494
C-48	july	2305	5819	0	226	510
C-48	august	2305	5667	0	227	510
C-48	september	2231	2823	0	227	494
C-48	october	2305	491	17	245	404
C-48	november	2231	17	642	247	494
C-48	december	2305	2	2388	265	667
C-49	january	2305	1	3008	269	724
C-49	february	2082	1	2350	242	654
C-49	march	2305	6	1366	263	724
C-49	april	2231	33	365	246	453
C-49	may	2305	796	14	244	432
C-49	june	2231	3461	0	226	491
C-49	july	2305	5789	0	226	508
C-49	august	2305	5640	0	227	508
C-49	september	2231	2802	0	227	491
C-49	october	2305	479	14	245	396
C-49	november	2231	15	598	247	508
C-49	december	2305	2	2323	265	724
C-50	january	2305	1	2762	269	720
C-50	february	2082	2	2146	242	651
C-50	march	2305	7	1221	263	720
C-50	april	2231	40	313	246	440
C-50	may	2305	853	11	244	432
C-50	june	2231	3554	0	226	491
C-50	july	2305	5831	0	226	508
C-50	august	2305	5684	0	227	508
C-50	september	2231	2896	0	227	491
C-50	october	2305	530	11	245	401
C-50	november	2231	19	522	247	506
C-50	december	2305	2	2118	265	720
C-51	january	2305	1	2677	269	721
C-51	february	2082	2	2159	242	651
C-51	march	2305	7	1229	263	721
C-51	april	2231	40	316	246	440
C-51	may	2305	849	11	244	432
C-51	june	2231	3549	0	226	491
C-51	july	2305	5829	0	226	508
C-51	august	2305	5682	0	227	508
C-51	september	2231	2890	0	227	491
C-51	october	2305	526	11	245	401
C-51	november	2231	19	526	247	506
C-51	december	2305	2	2130	265	721
C-52	january	2305	1	2807	269	721
C-52	february	2082	2	2183	242	651
C-52	march	2305	7	1246	263	721
C-52	april	2231	39	322	246	440
C-52	may	2305	842	11	244	432
C-52	june	2231	3538	0	226	491
C-52	july	2305	5824	0	226	508
C-52	august	2305	5677	0	227	508
C-52	september	2231	2879	0	227	491
C-52	october	2305	520	11	245	401
C-52	november	2231	18	535	247	507
C-52	december	2305	2	2155	265	721
C-53	january	2305	1	3092	269	725
C-53	february	2082	1	2420	242	654
C-53	march	2305	5	1417	263	725
C-53	april	2231	32	384	246	452
C-53	may	2305	782	15	244	425
C-53	june	2231	3438	0	226	490
C-53	july	2305	5783	0	226	507
C-53	august	2305	5634	0	227	507
C-53	september	2231	2777	0	227	490
C-53	october	2305	465	15	245	395
C-53	november	2231	14	625	247	508
C-53	december	2305	2	2393	265	725
C-54	january	2305	1	2845	269	722
C-54	february	2082	2	2215	242	652
C-54	march	2305	7	1270	263	722
C-54	april	2231	38	330	246	440
C-54	may	2305	836	11	244	432
C-54	june	2231	3531	0	226	491
C-54	july	2305	5825	0	226	508
C-54	august	2305	5677	0	227	508
C-54	september	2231	2871	0	227	491
C-54	october	2305	514	12	245	401
C-54	november	2231	18	547	247	507
C-54	december	2305	2	2187	265	722
C-55	january	2305	1	2860	269	722
C-55	february	2082	2	2228	242	652
C-55	march	2305	7	1278	263	722
C-55	april	2231	38	334	246	440
C-55	may	2305	833	12	244	432
C-55	june	2231	3526	0	226	491
C-55	july	2305	5823	0	226	508
C-55	august	2305	5675	0	227	508
C-55	september	2231	2875	0	227	491
C-55	october	2305	511	12	245	401
C-55	november	2231	17	552	247	507
C-55	december	2305	2	2199	265	722
C-56	january	2305	1	2890	269	723
C-56	february	2082	2	2252	242	653
C-56	march	2305	6	1296	263	723
C-56	april	2231	37	340	246	453
C-56	may	2305	826	12	244	433
C-56	june	2231	3515	0	226	493
C-56	july	2305	5819	0	226	509
C-56	august	2305	5671	0	227	509
C-56	september	2231	2854	0	227	493
C-56	october	2305	504	12	245	402
C-56	november	2231	17	561	247	508
C-56	december	2305	2	2224	265	723
C-57	january	2305	1	3274	269	730
C-57	february	2082	2	2584	242	659
C-57	march	2305	6	1570	263	730
C-57	april	2231	33	461	246	467
C-57	may	2305	781	22	244	428
C-57	june	2231	3424	0	226	493
C-57	july	2305	5786	0	226	509
C-57	august	2305	5634	0	227	509
C-57	september	2231	2760	0	227	493
C-57	october	2305	463	22	245	397
C-57	november	2231	15	719	247	523
C-57	december	2305	2	2555	265	730
C-58	january	2305	1	3026	269	727
C-58	february	2082	2	2377	242	657
C-58	march	2305	7	1418	263	727
C-58	april	2231	40	402	246	455
C-58	may	2305	835	18	244	434
C-58	june	2231	3517	0	226	494
C-58	july	2305	5828	0	226	510
C-58	august	2305	5678	0	227	510
C-58	september	2231	2852	0	227	494
C-58	october	2305	510	18	245	404
C-58	november	2231	18	636	247	523
C-58	december	2305	2	2347	265	727
C-59	january	2305	1	3041	269	727
C-59	february	2082	2	2390	242	657
C-59	march	2305	7	1427	263	727
C-59	april	2231	39	406	246	455
C-59	may	2305	831	18	244	434
C-59	june	2231	3512	0	226	494
C-59	july	2305	5826	0	226	510
C-59	august	2305	5675	0	227	510
C-59	september	2231	2847	0	227	494
C-59	october	2305	507	18	245	404
C-59	november	2231	18	641	247	523
C-59	december	2305	2	2360	265	727
C-60	january	2305	1	3071	269	729
C-60	february	2082	2	2415	242	658
C-60	march	2305	7	1445	263	729
C-60	april	2231	39	413	246	468
C-60	may	2305	824	18	244	435
C-60	june	2231	3501	0	226	495
C-60	july	2305	5822	0	226	511
C-60	august	2305	5671	0	227	511
C-60	september	2231	2836	0	227	495
C-60	october	2305	501	18	245	405
C-60	november	2231	18	651	247	524
C-60	december	2305	2	2385	265	729
C-61	january	2305	1	3281	269	730
C-61	february	2082	2	2590	242	659
C-61	march	2305	6	1574	263	730
C-61	april	2231	33	463	246	467
C-61	may	2305	780	22	244	428
C-61	june	2231	3422	0	226	493
C-61	july	2305	5785	0	226	509
C-61	august	2305	5633	0	227	509
C-61	september	2231	2757	0	227	493
C-61	october	2305	462	22	245	397
C-61	november	2231	15	721	247	523
C-61	december	2305	2	2561	265	730
C-62	january	2305	1	3032	269	727
C-62	february	2082	2	2383	242	657
C-62	march	2305	7	1422	263	727
C-62	april	2231	40	404	246	455
C-62	may	2305	833	18	244	434
C-62	june	2231	3515	0	226	494
C-62	july	2305	5827	0	226	510
C-62	august	2305	5677	0	227	510
C-62	september	2231	2850	0	227	494
C-62	october	2305	509	18	245	404
C-62	november	2231	18	638	247	523
C-62	december	2305	2	2553	265	727
C-63	january	2305	1	3047	269	727
C-63	february	2082	2	2395	242	657
C-63	march	2305	7	1431	263	727
C-63	april	2231	39	407	246	455
C-63	may	2305	829	18	244	434
C-63	june	2231	3509	0	226	494
C-63	july	2305	5825	0	226	510
C-63	august	2305	5674	0	227	510
C-63	september	2231	2484	0	227	494
C-63	october	2305	506	18	245	404
C-63	november	2231	18	643	247	523
C-63	december	2305	2	2365	265	727
C-64	january	2305	1	3078	269	729
C-64	february	2082	2	2420	242	658
C-64	march	2305	7	1449	263	729
C-64	april	2231	38	414	246	468
C-64	may	2305	823	18	244	435
C-64	june	2231	3498	0	226	495
C-64	july	2305	5821	0	226	511
C-64	august	2305	5670	0	227	511
C-64	september	2231	2833	0	227	495
C-64	october	2305	500	18	245	405
C-64	november	2231	18	653	247	524
C-64	december	2305	2	2391	265	729
C-65	january	2305	815	3150	269	594
C-65	february	2082	758	2501	242	536
C-65	march	2305	906	1518	263	594
C-65	april	2231	968	427	246	372
C-65	may	2305	2755	16	244	295
C-65	june	2231	6443	0	226	304
C-65	july	2305	10261	0	226	314
C-65	august	2305	10335	0	227	314
C-65	september	2231	5536	0	227	304
C-65	october	2305	2301	15	245	288
C-65	november	2231	868	638	247	412
C-65	december	2305	803	2418	265	594
C-66	january	2305	837	2936	269	594
C-66	february	2082	779	2322	242	536
C-66	march	2305	930	1385	263	594
C-66	april	2231	994	377	246	362
C-66	may	2305	2832	13	244	296
C-66	june	2231	6565	0	226	304
C-66	july	2305	10317	0	226	314
C-66	august	2305	10396	0	227	314
C-66	september	2231	5662	0	227	304
C-66	october	2305	2377	12	245	288
C-66	november	2231	892	569	247	412
C-66	december	2305	825	2238	265	594
C-67	january	2305	835	2949	269	594
C-67	february	2082	777	2332	242	536
C-67	march	2305	929	1393	263	594
C-67	april	2231	993	380	246	362
C-67	may	2305	2826	13	244	296
C-67	june	2231	6558	0	226	304
C-67	july	2305	10315	0	226	314
C-67	august	2305	10394	0	227	314
C-67	september	2231	5654	0	227	304
C-67	october	2305	2371	12	245	288
C-67	november	2231	890	573	247	412
C-67	december	2305	823	2249	265	594
C-68	january	2305	833	2974	269	594
C-68	february	2082	775	2354	242	536
C-68	march	2305	926	1409	263	594
C-68	april	2231	990	386	246	362
C-68	may	2305	2817	13	244	296
C-68	june	2231	6544	0	226	304
C-68	july	2305	10310	0	226	314
C-68	august	2305	10387	0	227	314
C-68	september	2231	5640	0	227	304
C-68	october	2305	2361	12	245	288
C-68	november	2231	888	581	247	412
C-68	december	2305	820	2271	265	594
C-69	january	2305	792	3241	269	594
C-69	february	2082	739	2541	242	536
C-69	march	2305	886	1499	263	594
C-69	april	2231	951	411	246	362
C-69	may	2305	2732	16	244	295
C-69	june	2231	6433	0	226	304
C-69	july	2305	10341	0	226	314
C-69	august	2305	10401	0	227	314
C-69	september	2231	5489	0	227	304
C-69	october	2305	2261	16	245	288
C-69	november	2231	845	665	247	422
C-69	december	2305	780	2512	265	594
C-70	january	2305	817	2988	269	594
C-70	february	2082	762	2331	242	536
C-70	march	2305	915	1347	263	594
C-70	april	2231	983	355	246	362
C-70	may	2305	2821	13	244	296
C-70	june	2231	6581	0	226	304
C-70	july	2305	10414	0	226	314
C-70	august	2305	10479	0	227	314
C-70	september	2231	5638	0	227	304
C-70	october	2305	2347	13	245	288
C-70	november	2231	873	583	247	412
C-70	december	2305	804	2300	265	594
C-71	january	2305	816	3003	269	594
C-71	february	2082	760	2344	242	536
C-71	march	2305	913	1356	263	594
C-71	april	2231	980	358	246	362
C-71	may	2305	2815	13	244	296
C-71	june	2231	6572	0	226	304
C-71	july	2305	10411	0	226	314
C-71	august	2305	10475	0	227	314
C-71	september	2231	5630	0	227	304
C-71	october	2305	2381	13	245	288
C-71	november	2231	871	588	247	412
C-71	december	2305	803	2313	265	594
C-72	january	2305	813	3034	269	594
C-72	february	2082	757	2369	242	536
C-72	march	2305	909	1374	263	594
C-72	april	2231	977	365	246	362
C-72	may	2305	2806	13	244	296
C-72	june	2231	6554	0	226	304
C-72	july	2305	10404	0	226	314
C-72	august	2305	10466	0	227	314
C-72	september	2231	5612	0	227	304
C-72	october	2305	2330	13	245	288
C-72	november	2231	868	598	247	412
C-72	december	2305	800	2339	265	594
C-73	january	2305	785	3427	269	597
C-73	february	2082	732	2709	242	540
C-73	march	2305	881	1657	263	597
C-73	april	2231	945	492	246	375
C-73	may	2305	2725	24	244	309
C-73	june	2231	6416	0	226	307
C-73	july	2305	10346	0	226	317
C-73	august	2305	10401	0	227	317
C-73	september	2231	5464	0	227	307
C-73	october	2305	2250	24	245	302
C-73	november	2231	838	762	247	436
C-73	december	2305	772	2678	265	597
C-74	january	2305	810	3172	269	596
C-74	february	2082	755	2497	242	538
C-74	march	2305	907	1500	263	596
C-74	april	2231	977	430	246	373
C-74	may	2305	2813	19	244	298
C-74	june	2231	6561	0	226	305
C-74	july	2305	10419	0	226	316
C-74	august	2305	10480	0	227	316
C-74	september	2231	5613	0	227	305
C-74	october	2305	2334	19	245	290
C-74	november	2231	866	676	247	424
C-74	december	2305	794	2465	265	596
C-75	january	2305	808	3188	269	596
C-75	february	2082	754	2510	242	538
C-75	march	2305	906	1509	263	596
C-75	april	2231	957	434	246	373
C-75	may	2305	2808	19	244	298
C-75	june	2231	6552	0	226	305
C-75	july	2305	10416	0	226	316
C-75	august	2305	10475	0	227	316
C-75	september	2231	5604	0	227	305
C-75	october	2305	2328	19	245	290
C-75	november	2231	863	681	247	424
C-75	december	2305	795	2478	265	596
C-76	january	2305	805	3219	269	596
C-76	february	2082	751	2535	242	538
C-76	march	2305	902	1528	263	596
C-76	april	2231	970	441	246	373
C-76	may	2305	2796	20	244	298
C-76	june	2231	6536	0	226	305
C-76	july	2305	10409	0	226	316
C-76	august	2305	10468	0	227	316
C-76	september	2231	5587	0	227	305
C-76	october	2305	2318	20	245	290
C-76	november	2231	860	691	247	424
C-76	december	2305	792	2504	265	596
C-77	january	2305	782	3436	269	595
C-77	february	2082	729	2712	242	537
C-77	march	2305	876	1646	263	595
C-77	april	2231	941	481	246	373
C-77	may	2305	2709	22	244	296
C-77	june	2231	6396	0	226	305
C-77	july	2305	10341	0	226	315
C-77	august	2305	10394	0	227	315
C-77	september	2231	5443	0	227	305
C-77	october	2305	2235	22	245	289
C-77	november	2231	834	752	247	423
C-77	december	2305	769	2682	265	595
C-78	january	2305	806	3181	269	595
C-78	february	2082	752	2500	242	537
C-78	march	2305	903	1490	263	595
C-78	april	2231	972	420	246	362
C-78	may	2305	2796	18	244	297
C-78	june	2231	6542	0	226	305
C-78	july	2305	10414	0	226	315
C-78	august	2305	10473	0	227	315
C-78	september	2231	5592	0	227	305
C-78	october	2305	2317	18	245	289
C-78	november	2231	861	667	247	423
C-78	december	2305	793	2468	265	595
C-79	january	2305	804	3196	269	595
C-79	february	2082	750	2513	242	537
C-79	march	2305	902	1499	263	595
C-79	april	2231	970	423	246	362
C-79	may	2305	2790	18	244	297
C-79	june	2231	6533	0	226	305
C-79	july	2305	10411	0	226	315
C-79	august	2305	10470	0	227	315
C-79	september	2231	5583	0	227	305
C-79	october	2305	2312	18	245	289
C-79	november	2231	859	672	247	423
C-79	december	2305	791	2481	265	595
C-80	january	2305	801	3227	269	595
C-80	february	2082	747	2538	242	537
C-80	march	2305	898	1518	263	595
C-80	april	2231	966	430	246	362
C-80	may	2305	2780	19	244	297
C-80	june	2231	6516	0	226	305
C-80	july	2305	10404	0	226	315
C-80	august	2305	10461	0	227	315
C-80	september	2231	5564	0	227	305
C-80	october	2305	2301	19	245	289
C-80	november	2231	856	682	247	423
C-80	december	2305	788	2507	265	595
C-81	january	2305	800	3155	269	655
C-81	february	2082	745	2469	242	592
C-81	march	2305	895	1446	263	655
C-81	april	2231	960	390	246	379
C-81	may	2305	2756	15	244	296
C-81	june	2231	6468	0	226	304
C-81	july	2305	10350	0	226	314
C-81	august	2305	10412	0	227	314
C-81	september	2231	5528	0	227	304
C-81	october	2305	2285	15	245	288
C-81	november	2231	854	637	247	440
C-81	december	2305	784	2440	265	655
C-82	january	2305	825	2903	269	650
C-82	february	2082	769	2260	242	588
C-82	march	2305	923	1296	263	650
C-82	april	2231	992	337	246	365
C-82	may	2305	2847	12	244	295
C-82	june	2231	6616	0	226	303
C-82	july	2305	10423	0	226	313
C-82	august	2305	10491	0	227	313
C-82	september	2231	5678	0	227	303
C-82	october	2305	2373	12	245	287
C-82	november	2231	882	557	247	437
C-82	december	2305	813	2230	265	650
C-83	january	2305	824	2918	269	651
C-83	february	2082	768	2273	242	588
C-83	march	2305	921	1305	263	651
C-83	april	2231	990	340	246	365
C-83	may	2305	2842	12	244	295
C-83	june	2231	6607	0	226	303
C-83	july	2305	10420	0	226	313
C-83	august	2305	10486	0	227	313
C-83	september	2231	5669	0	227	303
C-83	october	2305	2368	12	245	287
C-83	november	2231	879	562	247	438
C-83	december	2305	811	2243	265	651
C-84	january	2305	820	2948	269	652
C-84	february	2082	765	2298	242	589
C-84	march	2305	918	1322	263	652
C-84	april	2231	986	347	246	378
C-84	may	2305	2830	12	244	296
C-84	june	2231	6590	0	226	304
C-84	july	2305	10413	0	226	314
C-84	august	2305	10479	0	227	314
C-84	september	2231	5652	0	227	304
C-84	october	2305	2356	12	245	288
C-84	november	2231	876	571	247	438
C-84	december	2305	808	2268	265	652
C-85	january	2305	812	3180	269	656
C-85	february	2082	756	2497	242	592
C-85	march	2305	908	1469	263	656
C-85	april	2231	974	406	246	380
C-85	may	2305	2797	16	244	296
C-85	june	2231	6573	0	226	304
C-85	july	2305	10526	0	226	314
C-85	august	2305	10634	0	227	314
C-85	september	2231	5721	0	227	304
C-85	october	2305	2370	16	245	288
C-85	november	2231	869	644	247	440
C-85	december	2305	796	2469	265	656
C-86	january	2305	834	2920	269	653
C-86	february	2082	780	2281	242	590
C-86	march	2305	938	1314	263	653
C-86	april	2231	1324	349	246	381
C-86	may	2305	2893	13	244	298
C-86	june	2231	6728	0	226	305
C-86	july	2305	10603	0	226	316
C-86	august	2305	10713	0	227	316
C-86	september	2231	5878	0	227	305
C-86	october	2305	2466	12	245	291
C-86	november	2231	899	562	247	440
C-86	december	2305	823	2252	265	653
C-87	january	2305	837	2936	269	653
C-87	february	2082	779	2294	242	590
C-87	march	2305	936	1323	263	653
C-87	april	2231	1322	352	246	381
C-87	may	2305	2888	13	244	298
C-87	june	2231	6719	0	226	305
C-87	july	2305	10598	0	226	316
C-87	august	2305	10710	0	227	316
C-87	september	2231	5869	0	227	305
C-87	october	2305	2460	12	245	291
C-87	november	2231	897	567	247	440
C-87	december	2305	822	2265	265	653
C-88	january	2305	833	2967	269	564
C-88	february	2082	776	2320	242	591
C-88	march	2305	933	1341	263	654
C-88	april	2231	1318	359	246	381
C-88	may	2305	2876	13	244	298
C-88	june	2231	7702	0	226	305
C-88	july	2305	10591	0	226	316
C-88	august	2305	10702	0	227	316
C-88	september	2231	5851	0	227	305
C-88	october	2305	2448	13	245	291
C-88	november	2231	894	576	247	440
C-88	december	2305	818	2291	265	654
C-89	january	2305	785	3427	269	662
C-89	february	2082	732	2709	242	598
C-89	march	2305	881	1657	263	662
C-89	april	2231	945	492	246	396
C-89	may	2305	2725	24	244	311
C-89	june	2231	6416	0	226	307
C-89	july	2305	10346	0	226	317
C-89	august	2305	10401	0	227	317
C-89	september	2231	5464	0	227	307
C-89	october	2305	2250	24	245	304
C-89	november	2231	838	762	247	470
C-89	december	2305	772	2678	265	662
C-90	january	2305	810	3172	269	657
C-90	february	2082	755	2497	242	594
C-90	march	2305	907	1500	263	657
C-90	april	2231	977	430	246	393
C-90	may	2305	2813	19	244	298
C-90	june	2231	6561	0	226	305
C-90	july	2305	10419	0	226	316
C-90	august	2305	10480	0	227	316
C-90	september	2231	5613	0	227	305
C-90	october	2305	2334	19	245	290
C-90	november	2231	866	676	247	454
C-90	december	2305	797	2465	265	657
C-91	january	2305	808	3188	269	658
C-91	february	2082	754	2510	242	594
C-91	march	2305	906	1509	263	658
C-91	april	2231	975	434	246	393
C-91	may	2305	2808	19	244	298
C-91	june	2231	6552	0	226	305
C-91	july	2305	10416	0	226	316
C-91	august	2305	10475	0	227	316
C-91	september	2231	5604	0	227	305
C-91	october	2305	2328	19	245	290
C-91	november	2231	863	681	247	454
C-91	december	2305	795	2478	265	658
C-92	january	2305	805	3219	269	658
C-92	february	2082	751	2535	242	594
C-92	march	2305	902	1528	263	658
C-92	april	2231	970	441	246	394
C-92	may	2305	2796	20	244	298
C-92	june	2231	6536	0	226	305
C-92	july	2305	10409	0	226	316
C-92	august	2305	10468	0	227	316
C-92	september	2231	5587	0	227	305
C-92	october	2305	2318	20	245	290
C-92	november	2231	860	691	247	454
C-92	december	2305	792	2504	265	658
C-93	january	2305	782	3436	269	661
C-93	february	2082	729	2712	242	597
C-93	march	2305	876	1646	263	661
C-93	april	2231	941	481	246	394
C-93	may	2305	2709	22	244	296
C-93	june	2231	6396	0	226	305
C-93	july	2305	10341	0	226	315
C-93	august	2305	10394	0	227	315
C-93	september	2231	5443	0	227	305
C-93	october	2305	2235	22	245	289
C-93	november	2231	834	752	247	455
C-93	december	2305	769	2682	265	661
C-94	january	2305	806	3181	269	657
C-94	february	2082	752	2500	242	593
C-94	march	2305	903	1490	263	657
C-94	april	2231	972	420	246	380
C-94	may	2305	2796	18	244	297
C-94	june	2231	6542	0	226	305
C-94	july	2305	10414	0	226	315
C-94	august	2305	10473	0	227	315
C-94	september	2231	5592	0	227	305
C-94	october	2305	2317	18	245	289
C-94	november	2231	861	667	247	453
C-94	december	2305	793	2468	265	657
C-95	january	2305	804	3196	269	657
C-95	february	2082	750	2513	242	593
C-95	march	2305	902	1499	263	657
C-95	april	2231	970	423	246	380
C-95	may	2305	2790	18	244	297
C-95	june	2231	6533	0	226	305
C-95	july	2305	10411	0	226	315
C-95	august	2305	10470	0	227	315
C-95	september	2231	5583	0	227	305
C-95	october	2305	2312	18	245	289
C-95	november	2231	859	672	247	453
C-95	december	2305	791	2481	265	657
C-96	january	2305	801	3227	269	658
C-96	february	2082	747	2538	242	594
C-96	march	2305	898	1518	263	658
C-96	april	2231	966	430	246	381
C-96	may	2305	2780	19	244	297
C-96	june	2231	6516	0	226	305
C-96	july	2305	10404	0	226	315
C-96	august	2305	10461	0	227	315
C-96	september	2231	5564	0	227	305
C-96	october	2305	2301	19	245	289
C-96	november	2231	856	682	247	454
C-96	december	2305	788	2507	265	658
C-97	january	2305	1	3008	269	665
C-97	february	2082	1	2350	242	601
C-97	march	2305	6	1366	263	665
C-97	april	2231	33	365	246	436
C-97	may	2305	796	14	244	432
C-97	june	2231	3461	0	226	491
C-97	july	2305	5789	0	226	508
C-97	august	2305	5640	0	227	508
C-97	september	2231	2802	0	227	491
C-97	october	2305	479	14	245	396
C-97	november	2231	15	598	247	481
C-97	december	2305	2	2323	265	665
C-98	january	2305	1	2762	269	665
C-98	february	2082	2	2146	242	601
C-98	march	2305	7	1221	263	665
C-98	april	2231	40	313	246	425
C-98	may	2305	853	11	244	432
C-98	june	2231	3554	0	226	491
C-98	july	2305	5831	0	226	508
C-98	august	2305	5684	0	227	508
C-98	september	2231	2896	0	227	491
C-98	october	2305	530	11	245	401
C-98	november	2231	19	522	247	481
C-98	december	2305	2	2118	265	665
C-99	january	2305	1	2777	269	665
C-99	february	2082	2	2159	242	601
C-99	march	2305	7	1229	263	665
C-99	april	2231	40	316	246	425
C-99	may	2305	849	11	244	432
C-99	june	2231	3549	0	226	491
C-99	july	2305	5829	0	226	508
C-99	august	2305	5682	0	227	508
C-99	september	2231	2890	0	227	491
C-99	october	2305	526	11	245	401
C-99	november	2231	19	526	247	481
C-99	december	2305	2	2130	265	665
C-100	january	2305	1	2807	269	665
C-100	february	2082	2	2183	242	601
C-100	march	2305	7	1246	263	665
C-100	april	2231	39	322	246	425
C-100	may	2305	842	11	244	432
C-100	june	2231	3538	0	226	491
C-100	july	2305	5824	0	226	508
C-100	august	2305	5667	0	227	508
C-100	september	2231	2879	0	227	491
C-100	october	2305	520	11	245	401
C-100	november	2231	18	535	247	481
C-100	december	2305	2	2155	265	665
C-101	january	2305	1	3092	269	664
C-101	february	2082	1	2420	242	600
C-101	march	2305	5	1417	263	664
C-101	april	2231	32	384	246	434
C-101	may	2305	782	15	244	425
C-101	june	2231	3438	0	226	490
C-101	july	2305	5783	0	226	507
C-101	august	2305	5634	0	227	507
C-101	september	2231	2777	0	227	490
C-101	october	2305	465	15	245	395
C-101	november	2231	14	625	247	480
C-101	december	2305	2	2393	265	664
C-102	january	2305	1	2845	269	665
C-102	february	2082	2	2215	242	601
C-102	march	2305	7	1270	263	665
C-102	april	2231	38	330	246	425
C-102	may	2305	836	11	244	432
C-102	june	2231	3531	0	226	491
C-102	july	2305	5825	0	226	508
C-102	august	2305	5677	0	227	508
C-102	september	2231	2871	0	227	491
C-102	october	2305	514	12	245	401
C-102	november	2231	18	547	247	481
C-102	december	2305	2	2187	265	665
C-103	january	2305	1	2860	269	665
C-103	february	2082	2	2228	242	601
C-103	march	2305	7	1278	263	665
C-103	april	2231	38	334	246	425
C-103	may	2305	833	12	244	432
C-103	june	2231	3526	0	226	491
C-103	july	2305	5823	0	226	508
C-103	august	2305	5665	0	227	508
C-103	september	2231	2865	0	227	491
C-103	october	2305	511	12	245	401
C-103	november	2231	17	552	247	481
C-103	december	2305	2	2199	265	665
C-104	january	2305	1	2890	269	666
C-104	february	2082	2	2252	242	602
C-104	march	2305	6	1296	263	666
C-104	april	2231	37	340	246	437
C-104	may	2305	826	12	244	433
C-104	june	2231	3515	0	226	493
C-104	july	2305	5819	0	226	509
C-104	august	2305	5671	0	227	509
C-104	september	2231	2854	0	227	493
C-104	october	2305	504	12	245	402
C-104	november	2231	17	561	247	482
C-104	december	2305	2	2224	265	666
C-105	january	2305	1	3274	269	666
C-105	february	2082	2	2584	242	602
C-105	march	2305	6	1570	263	666
C-105	april	2231	33	461	246	447
C-105	may	2305	781	22	244	428
C-105	june	2231	3424	0	226	493
C-105	july	2305	5786	0	226	509
C-105	august	2305	7634	0	227	509
C-105	september	2231	2760	0	227	493
C-105	october	2305	463	22	245	397
C-105	november	2231	15	719	247	493
C-105	december	2305	2	2555	265	666
C-106	january	2305	1	3026	269	667
C-106	february	2082	2	2377	242	603
C-106	march	2305	7	1418	263	667
C-106	april	2231	40	402	246	438
C-106	may	2305	835	18	244	434
C-106	june	2231	3517	0	226	494
C-106	july	2305	5828	0	226	510
C-106	august	2305	5678	0	227	510
C-106	september	2231	2852	0	227	494
C-106	october	2305	510	18	245	404
C-106	november	2231	18	636	247	494
C-106	december	2305	2	2347	265	667
C-107	january	2305	1	3041	269	667
C-107	february	2082	2	2390	242	603
C-107	march	2305	7	1427	263	667
C-107	april	2231	39	406	246	438
C-107	may	2305	831	18	244	434
C-107	june	2231	3512	0	226	494
C-107	july	2305	5826	0	226	510
C-107	august	2305	5675	0	227	510
C-107	september	2231	2847	0	227	494
C-107	october	2305	507	18	245	404
C-107	november	2231	18	641	247	494
C-107	december	2305	2	2360	265	667
C-108	january	2305	1	3071	269	669
C-108	february	2082	2	2415	242	604
C-108	march	2305	7	1445	263	669
C-108	april	2231	39	413	246	449
C-108	may	2305	824	18	244	435
C-108	june	2231	3501	0	226	495
C-108	july	2305	5822	0	226	511
C-108	august	2305	5671	0	227	511
C-108	september	2231	2836	0	227	495
C-108	october	2305	501	18	245	405
C-108	november	2231	18	651	247	495
C-108	december	2305	2	2385	265	669
C-109	january	2305	1	3282	269	666
C-109	february	2082	1	2587	242	602
C-109	march	2305	6	1560	263	666
C-109	april	2231	31	450	246	447
C-109	may	2305	771	20	244	428
C-109	june	2231	3412	0	226	493
C-109	july	2305	5783	0	226	509
C-109	august	2305	5630	0	227	509
C-109	september	2231	2747	0	227	493
C-109	october	2305	454	21	245	397
C-109	november	2231	14	710	247	493
C-109	december	2305	2	2559	265	666
C-110	january	2305	1	3034	269	667
C-110	february	2082	2	2380	242	603
C-110	march	2305	7	1409	263	667
C-110	april	2231	38	392	246	438
C-110	may	2305	823	16	244	434
C-110	june	2231	3505	0	226	494
C-110	july	2305	5825	0	226	510
C-110	august	2305	5674	0	227	510
C-110	september	2231	2839	0	227	494
C-110	october	2305	499	16	245	404
C-110	november	2231	17	627	247	494
C-110	december	2305	2	2350	265	667
C-111	january	2305	1	3049	269	667
C-111	february	2082	2	2392	242	603
C-111	march	2305	7	1418	263	667
C-111	april	2231	37	396	246	438
C-111	may	2305	819	16	244	434
C-111	june	2231	3500	0	226	494
C-111	july	2305	5823	0	226	510
C-111	august	2305	5672	0	227	510
C-111	september	2231	2834	0	227	494
C-111	october	2305	496	17	245	404
C-111	november	2231	17	632	247	494
C-111	december	2305	2	2363	265	667
C-112	january	2305	1	3079	269	667
C-112	february	2082	2	2417	242	603
C-112	march	2305	6	1436	263	667
C-112	april	2231	36	402	246	438
C-112	may	2305	813	17	244	434
C-112	june	2231	3489	0	226	494
C-112	july	2305	5819	0	226	510
C-112	august	2305	5667	0	227	510
C-112	september	2231	2823	0	227	494
C-112	october	2305	491	17	245	404
C-112	november	2231	17	642	247	494
C-112	december	2305	2	2388	265	667
C-113	january	2305	1	3008	269	724
C-113	february	2082	1	2350	242	654
C-113	march	2305	6	1366	263	724
C-113	april	2231	33	365	246	453
C-113	may	2305	796	14	244	432
C-113	june	2231	3461	0	226	491
C-113	july	2305	5789	0	226	508
C-113	august	2305	5640	0	227	508
C-113	september	2231	2802	0	227	491
C-113	october	2305	479	14	245	396
C-113	november	2231	15	598	247	508
C-113	december	2305	2	2323	265	724
C-114	january	2305	1	2762	269	720
C-114	february	2082	2	2146	242	651
C-114	march	2305	7	1221	263	720
C-114	april	2231	40	313	246	440
C-114	may	2305	853	11	244	432
C-114	june	2231	3554	0	226	491
C-114	july	2305	5831	0	226	508
C-114	august	2305	5684	0	227	508
C-114	september	2231	2896	0	227	491
C-114	october	2305	530	11	245	401
C-114	november	2231	19	522	247	506
C-114	december	2305	2	2118	265	720
C-115	january	2305	1	2677	269	721
C-115	february	2082	2	2159	242	651
C-115	march	2305	7	1229	263	721
C-115	april	2231	40	316	246	440
C-115	may	2305	849	11	244	432
C-115	june	2231	3549	0	226	491
C-115	july	2305	5829	0	226	508
C-115	august	2305	5682	0	227	508
C-115	september	2231	2890	0	227	491
C-115	october	2305	526	11	245	401
C-115	november	2231	19	526	247	506
C-115	december	2305	2	2130	265	721
C-116	january	2305	1	2807	269	721
C-116	february	2082	2	2183	242	651
C-116	march	2305	7	1246	263	721
C-116	april	2231	39	322	246	440
C-116	may	2305	842	11	244	432
C-116	june	2231	3538	0	226	491
C-116	july	2305	5824	0	226	508
C-116	august	2305	5677	0	227	508
C-116	september	2231	2879	0	227	491
C-116	october	2305	520	11	245	401
C-116	november	2231	18	535	247	507
C-116	december	2305	2	2155	265	721
C-117	january	2305	1	3092	269	725
C-117	february	2082	1	2420	242	654
C-117	march	2305	5	1417	263	725
C-117	april	2231	32	384	246	452
C-117	may	2305	782	15	244	425
C-117	june	2231	3438	0	226	490
C-117	july	2305	5783	0	226	507
C-117	august	2305	5634	0	227	507
C-117	september	2231	2777	0	227	490
C-117	october	2305	465	15	245	395
C-117	november	2231	14	625	247	508
C-117	december	2305	2	2393	265	725
C-118	january	2305	1	2845	269	722
C-118	february	2082	2	2215	242	652
C-118	march	2305	7	1270	263	722
C-118	april	2231	38	330	246	440
C-118	may	2305	836	11	244	432
C-118	june	2231	3531	0	226	491
C-118	july	2305	5825	0	226	508
C-118	august	2305	5677	0	227	508
C-118	september	2231	2871	0	227	491
C-118	october	2305	514	12	245	401
C-118	november	2231	18	547	247	507
C-118	december	2305	2	2187	265	722
C-119	january	2305	1	2860	269	722
C-119	february	2082	2	2228	242	652
C-119	march	2305	7	1278	263	722
C-119	april	2231	38	334	246	440
C-119	may	2305	833	12	244	432
C-119	june	2231	3526	0	226	491
C-119	july	2305	5823	0	226	508
C-119	august	2305	5675	0	227	508
C-119	september	2231	2875	0	227	491
C-119	october	2305	511	12	245	401
C-119	november	2231	17	552	247	507
C-119	december	2305	2	2199	265	722
C-120	january	2305	1	2890	269	723
C-120	february	2082	2	2252	242	653
C-120	march	2305	6	1296	263	723
C-120	april	2231	37	340	246	453
C-120	may	2305	826	12	244	433
C-120	june	2231	3515	0	226	493
C-120	july	2305	5819	0	226	509
C-120	august	2305	5671	0	227	509
C-120	september	2231	2854	0	227	493
C-120	october	2305	504	12	245	402
C-120	november	2231	17	561	247	508
C-120	december	2305	2	2224	265	723
C-121	january	2305	1	3274	269	730
C-121	february	2082	2	2584	242	659
C-121	march	2305	6	1570	263	730
C-121	april	2231	33	461	246	467
C-121	may	2305	781	22	244	428
C-121	june	2231	3424	0	226	493
C-121	july	2305	5786	0	226	509
C-121	august	2305	5634	0	227	509
C-121	september	2231	2760	0	227	493
C-121	october	2305	463	22	245	397
C-121	november	2231	15	719	247	523
C-121	december	2305	2	2555	265	730
C-122	january	2305	1	3026	269	727
C-122	february	2082	2	2377	242	657
C-122	march	2305	7	1418	263	727
C-122	april	2231	40	402	246	455
C-122	may	2305	835	18	244	434
C-122	june	2231	3517	0	226	494
C-122	july	2305	5828	0	226	510
C-122	august	2305	5678	0	227	510
C-122	september	2231	2852	0	227	494
C-122	october	2305	510	18	245	404
C-122	november	2231	18	636	247	523
C-122	december	2305	2	2347	265	727
C-123	january	2305	1	3041	269	727
C-123	february	2082	2	2390	242	657
C-123	march	2305	7	1427	263	727
C-123	april	2231	39	406	246	455
C-123	may	2305	831	18	244	434
C-123	june	2231	3512	0	226	494
C-123	july	2305	5826	0	226	510
C-123	august	2305	5675	0	227	510
C-123	september	2231	2847	0	227	494
C-123	october	2305	507	18	245	404
C-123	november	2231	18	641	247	523
C-123	december	2305	2	2360	265	727
C-124	january	2305	1	3071	269	729
C-124	february	2082	2	2415	242	658
C-124	march	2305	7	1445	263	729
C-124	april	2231	39	413	246	468
C-124	may	2305	824	18	244	435
C-124	june	2231	3501	0	226	495
C-124	july	2305	5822	0	226	511
C-124	august	2305	5671	0	227	511
C-124	september	2231	2836	0	227	495
C-124	october	2305	501	18	245	405
C-124	november	2231	18	651	247	524
C-124	december	2305	2	2385	265	729
C-125	january	2305	1	3281	269	730
C-125	february	2082	2	2590	242	659
C-125	march	2305	6	1574	263	730
C-125	april	2231	33	463	246	467
C-125	may	2305	780	22	244	428
C-125	june	2231	3422	0	226	493
C-125	july	2305	5785	0	226	509
C-125	august	2305	5633	0	227	509
C-125	september	2231	2757	0	227	493
C-125	october	2305	462	22	245	397
C-125	november	2231	15	721	247	523
C-125	december	2305	2	2561	265	730
C-126	january	2305	1	3032	269	727
C-126	february	2082	2	2383	242	657
C-126	march	2305	7	1422	263	727
C-126	april	2231	40	404	246	455
C-126	may	2305	833	18	244	434
C-126	june	2231	3515	0	226	494
C-126	july	2305	5827	0	226	510
C-126	august	2305	5677	0	227	510
C-126	september	2231	2850	0	227	494
C-126	october	2305	509	18	245	404
C-126	november	2231	18	638	247	523
C-126	december	2305	2	2553	265	727
C-127	january	2305	1	3047	269	727
C-127	february	2082	2	2395	242	657
C-127	march	2305	7	1431	263	727
C-127	april	2231	39	407	246	455
C-127	may	2305	829	18	244	434
C-127	june	2231	3509	0	226	494
C-127	july	2305	5825	0	226	510
C-127	august	2305	5674	0	227	510
C-127	september	2231	2484	0	227	494
C-127	october	2305	506	18	245	404
C-127	november	2231	18	643	247	523
C-127	december	2305	2	2365	265	727
C-128	january	2305	1	3078	269	729
C-128	february	2082	2	2420	242	658
C-128	march	2305	7	1449	263	729
C-128	april	2231	38	414	246	468
C-128	may	2305	823	18	244	435
C-128	june	2231	3498	0	226	495
C-128	july	2305	5821	0	226	511
C-128	august	2305	5670	0	227	511
C-128	september	2231	2833	0	227	495
C-128	october	2305	500	18	245	405
C-128	november	2231	18	653	247	524
C-128	december	2305	2	2391	265	729
C-129	january	2305	831	3291	269	595
C-129	february	2082	759	2689	242	537
C-129	march	2305	881	1761	263	595
C-129	april	2231	925	546	246	383
C-129	may	2305	2666	23	244	296
C-129	june	2231	6297	0	226	305
C-129	july	2305	10049	0	226	315
C-129	august	2305	9945	0	227	315
C-129	september	2231	5194	0	227	305
C-129	october	2305	2287	20	245	289
C-129	november	2231	884	697	247	413
C-129	december	2305	818	2524	265	595
C-130	january	2305	857	3038	269	596
C-130	february	2082	783	2474	242	539
C-130	march	2305	909	1594	263	596
C-130	april	2231	956	476	246	384
C-130	may	2305	2751	18	244	299
C-130	june	2231	6445	0	226	306
C-130	july	2305	10126	0	226	316
C-130	august	2305	10028	0	227	316
C-130	september	2231	5342	0	227	306
C-130	october	2305	2375	16	245	292
C-130	november	2231	914	613	247	415
C-130	december	2305	845	2313	265	596
C-131	january	2305	855	3053	269	596
C-131	february	2082	781	2487	242	539
C-131	march	2305	907	1604	263	596
C-131	april	2231	953	480	246	384
C-131	may	2305	2747	18	244	299
C-131	june	2231	6436	0	226	306
C-131	july	2305	10122	0	226	316
C-131	august	2305	10024	0	227	316
C-131	september	2231	5333	0	227	306
C-131	october	2305	2369	16	245	292
C-131	november	2231	911	618	247	415
C-131	december	2305	843	2325	265	596
C-132	january	2305	852	3084	269	596
C-132	february	2082	778	2513	242	539
C-132	march	2305	904	1624	263	596
C-132	april	2231	949	489	246	384
C-132	may	2305	2736	19	244	299
C-132	june	2231	6418	0	226	306
C-132	july	2305	10114	0	226	316
C-132	august	2305	10015	0	227	316
C-132	september	2231	5316	0	227	306
C-132	october	2305	2359	16	245	292
C-132	november	2231	908	627	247	415
C-132	december	2305	840	2351	265	596
C-133	january	2305	823	3379	269	597
C-133	february	2082	752	2764	242	540
C-133	march	2305	873	1820	263	597
C-133	april	2231	916	571	246	395
C-133	may	2305	2643	25	244	309
C-133	june	2231	6259	0	226	307
C-133	july	2305	10035	0	226	317
C-133	august	2305	9928	0	227	317
C-133	september	2231	5154	0	227	307
C-133	october	2305	2263	22	245	292
C-133	november	2231	876	726	247	426
C-133	december	2305	810	2597	265	597
C-134	january	2305	848	3124	269	596
C-134	february	2082	775	2548	242	538
C-134	march	2305	901	1651	263	596
C-134	april	2231	946	500	246	384
C-134	may	2305	2726	20	244	298
C-134	june	2231	6406	0	226	305
C-134	july	2305	10112	0	226	316
C-134	august	2305	10012	0	227	316
C-134	september	2231	5301	0	227	305
C-134	october	2305	2347	17	245	290
C-134	november	2231	904	640	247	414
C-134	december	2305	837	2384	265	596
C-135	january	2305	847	3139	269	596
C-135	february	2082	774	2560	242	538
C-135	march	2305	898	1661	263	596
C-135	april	2231	944	504	246	384
C-135	may	2305	2720	20	244	298
C-135	june	2231	6397	0	226	305
C-135	july	2305	10108	0	226	316
C-135	august	2305	10008	0	227	316
C-135	september	2231	5292	0	227	305
C-135	october	2305	2343	17	245	290
C-135	november	2231	903	645	247	414
C-135	december	2305	835	2397	265	596
C-136	january	2305	844	3170	269	596
C-136	february	2082	771	2586	242	538
C-136	march	2305	895	1681	263	596
C-136	april	2231	940	512	246	384
C-136	may	2305	2710	20	244	298
C-136	june	2231	6380	0	226	305
C-136	july	2305	10100	0	226	316
C-136	august	2305	9999	0	227	316
C-136	september	2231	5275	0	227	305
C-136	october	2305	2333	18	245	290
C-136	november	2231	899	656	247	414
C-136	december	2305	832	2422	265	596
C-137	january	2305	816	3561	269	598
C-137	february	2082	746	2927	242	504
C-137	march	2305	866	1979	263	598
C-137	april	2231	910	664	246	396
C-137	may	2305	2633	35	244	310
C-137	june	2231	6234	0	226	308
C-137	july	2305	10030	0	226	318
C-137	august	2305	9921	0	227	318
C-137	september	2231	5129	0	227	308
C-137	october	2305	2251	31	245	303
C-137	november	2231	870	825	247	427
C-137	december	2305	804	2761	265	598
C-138	january	2305	841	3305	269	599
C-138	february	2082	768	2710	242	541
C-138	march	2305	893	1807	263	599
C-138	april	2231	940	587	246	397
C-138	may	2305	2716	29	244	312
C-138	june	2231	6379	0	226	309
C-138	july	2305	10107	0	226	319
C-138	august	2305	10004	0	227	319
C-138	september	2231	5274	0	227	309
C-138	october	2305	2334	25	245	304
C-138	november	2231	897	735	247	428
C-138	december	2305	829	2546	265	599
C-139	january	2305	839	3321	269	599
C-139	february	2082	767	2723	242	541
C-139	march	2305	892	1818	263	599
C-139	april	2231	937	592	246	397
C-139	may	2305	2710	29	244	312
C-139	june	2231	6370	0	226	309
C-139	july	2305	10103	0	226	319
C-139	august	2305	9999	0	227	319
C-139	september	2231	5265	0	227	309
C-139	october	2305	2330	25	245	304
C-139	november	2231	895	741	247	428
C-139	december	2305	827	2559	265	599
C-140	january	2305	836	3351	269	599
C-140	february	2082	764	2749	242	541
C-140	march	2305	889	1838	263	599
C-140	april	2231	934	601	246	397
C-140	may	2305	2700	30	244	312
C-140	june	2231	6352	0	226	309
C-140	july	2305	10094	0	226	319
C-140	august	2305	9990	0	227	319
C-140	september	2231	5248	0	227	309
C-140	october	2305	2318	26	245	304
C-140	november	2231	891	751	247	428
C-140	december	2305	824	2585	265	599
C-141	january	2305	812	3572	269	598
C-141	february	2082	742	2934	242	540
C-141	march	2305	862	1973	263	598
C-141	april	2231	906	653	246	396
C-141	may	2305	2618	33	244	310
C-141	june	2231	6211	0	226	308
C-141	july	2305	10023	0	226	318
C-141	august	2305	9912	0	227	318
C-141	september	2231	5107	0	227	308
C-141	october	2305	2238	29	245	303
C-141	november	2231	865	816	247	427
C-141	december	2305	799	2766	265	598
C-142	january	2305	837	3316	269	598
C-142	february	2082	765	2716	242	540
C-142	march	2305	889	1802	263	598
C-142	april	2231	935	577	246	396
C-142	may	2305	2699	27	244	311
C-142	june	2231	6357	0	226	308
C-142	july	2305	10100	0	226	318
C-142	august	2305	9995	0	227	318
C-142	september	2231	5251	0	227	308
C-142	october	2305	2319	24	245	293
C-142	november	2231	892	727	247	427
C-142	december	2305	825	2551	265	598
C-143	january	2305	835	3331	269	599
C-143	february	2082	763	2729	242	541
C-143	march	2305	888	1812	263	599
C-143	april	2231	932	582	246	397
C-143	may	2305	2694	27	244	312
C-143	june	2231	6349	0	226	309
C-143	july	2305	10096	0	226	319
C-143	august	2305	9992	0	227	319
C-143	september	2231	5243	0	227	309
C-143	october	2305	2313	24	245	304
C-143	november	2231	891	732	247	428
C-143	december	2305	823	2564	265	599
C-144	january	2305	832	3362	269	599
C-144	february	2082	761	2755	242	541
C-144	march	2305	884	1832	263	599
C-144	april	2231	929	590	246	397
C-144	may	2305	2684	28	244	312
C-144	june	2231	6332	0	226	309
C-144	july	2305	10087	0	226	319
C-144	august	2305	9983	0	227	319
C-144	september	2231	5226	0	227	309
C-144	october	2305	2303	25	245	304
C-144	november	2231	886	743	247	428
C-144	december	2305	820	2590	265	599
C-145	january	2305	831	3291	269	660
C-145	february	2082	759	2689	242	596
C-145	march	2305	881	1761	263	660
C-145	april	2231	925	546	246	406
C-145	may	2305	2666	23	244	296
C-145	june	2231	6297	0	226	305
C-145	july	2305	10049	0	226	315
C-145	august	2305	9945	0	227	315
C-145	september	2231	5194	0	227	305
C-145	october	2305	2287	20	245	289
C-145	november	2231	884	697	247	443
C-145	december	2305	818	2524	265	660
C-146	january	2305	857	3038	269	657
C-146	february	2082	783	2474	242	594
C-146	march	2305	909	1594	263	657
C-146	april	2231	956	476	246	406
C-146	may	2305	2751	18	244	299
C-146	june	2231	6445	0	226	306
C-146	july	2305	10126	0	226	316
C-146	august	2305	10028	0	227	316
C-146	september	2231	5342	0	227	306
C-146	october	2305	2375	16	245	292
C-146	november	2231	914	613	247	442
C-146	december	2305	845	2313	265	657
C-147	january	2305	855	3053	269	657
C-147	february	2082	781	2487	242	594
C-147	march	2305	907	1604	263	657
C-147	april	2231	953	480	246	406
C-147	may	2305	2747	18	244	299
C-147	june	2231	6436	0	226	306
C-147	july	2305	10122	0	226	316
C-147	august	2305	10024	0	227	316
C-147	september	2231	5333	0	227	306
C-147	october	2305	2369	16	245	292
C-147	november	2231	911	618	247	442
C-147	december	2305	843	2325	265	657
C-148	january	2305	852	3084	269	658
C-148	february	2082	778	2513	242	594
C-148	march	2305	904	1624	263	658
C-148	april	2231	949	489	246	406
C-148	may	2305	2736	19	244	299
C-148	june	2231	6418	0	226	306
C-148	july	2305	10114	0	226	316
C-148	august	2305	10015	0	227	316
C-148	september	2231	5316	0	227	306
C-148	october	2305	2359	16	245	292
C-148	november	2231	908	627	247	443
C-148	december	2305	840	2351	265	658
C-149	january	2305	823	3379	269	663
C-149	february	2082	752	2764	242	599
C-149	march	2305	873	1820	263	663
C-149	april	2231	916	571	246	421
C-149	may	2305	2643	25	244	311
C-149	june	2231	6259	0	226	307
C-149	july	2305	10035	0	226	317
C-149	august	2305	9928	0	227	317
C-149	september	2231	5154	0	227	307
C-149	october	2305	2263	22	245	292
C-149	november	2231	876	726	247	458
C-149	december	2305	810	2597	265	663
C-150	january	2305	848	3124	269	658
C-150	february	2082	775	2548	242	594
C-150	march	2305	901	1651	263	658
C-150	april	2231	946	500	246	406
C-150	may	2305	2726	20	244	298
C-150	june	2231	6406	0	226	305
C-150	july	2305	10112	0	226	316
C-150	august	2305	10012	0	227	316
C-150	september	2231	5301	0	227	305
C-150	october	2305	2347	17	245	290
C-150	november	2231	904	640	247	442
C-150	december	2305	837	2384	265	658
C-151	january	2305	847	3139	269	658
C-151	february	2082	774	2560	242	594
C-151	march	2305	898	1661	263	658
C-151	april	2231	944	504	246	406
C-151	may	2305	2720	20	244	298
C-151	june	2231	6397	0	226	305
C-151	july	2305	10108	0	226	316
C-151	august	2305	10008	0	227	316
C-151	september	2231	5292	0	227	305
C-151	october	2305	2343	17	245	290
C-151	november	2231	903	645	247	442
C-151	december	2305	835	2397	265	658
C-152	january	2305	844	3170	269	659
C-152	february	2082	771	2586	242	595
C-152	march	2305	895	1681	263	659
C-152	april	2231	940	512	246	406
C-152	may	2305	2710	20	244	298
C-152	june	2231	6380	0	226	305
C-152	july	2305	10100	0	226	316
C-152	august	2305	9999	0	227	316
C-152	september	2231	5275	0	227	305
C-152	october	2305	2333	18	245	290
C-152	november	2231	899	656	247	442
C-152	december	2305	832	2422	265	659
C-153	january	2305	816	3561	269	667
C-153	february	2082	746	2927	242	603
C-153	march	2305	866	1979	263	667
C-153	april	2231	910	664	246	423
C-153	may	2305	2633	35	244	312
C-153	june	2231	6234	0	226	308
C-153	july	2305	10030	0	226	318
C-153	august	2305	9921	0	227	318
C-153	september	2231	5129	0	227	308
C-153	october	2305	2251	31	245	305
C-153	november	2231	870	825	247	460
C-153	december	2305	804	2761	265	667
C-154	january	2305	841	3305	269	664
C-154	february	2082	768	2710	242	599
C-154	march	2305	893	1807	263	664
C-154	april	2231	940	587	246	422
C-154	may	2305	2716	29	244	314
C-154	june	2231	6379	0	226	309
C-154	july	2305	10107	0	226	319
C-154	august	2305	10004	0	227	319
C-154	september	2231	5274	0	227	309
C-154	october	2305	2334	25	245	306
C-154	november	2231	897	735	247	459
C-154	december	2305	829	2546	265	664
C-155	january	2305	839	3321	269	664
C-155	february	2082	765	2723	242	600
C-155	march	2305	892	1818	263	664
C-155	april	2231	937	592	246	422
C-155	may	2305	2710	29	244	314
C-155	june	2231	6370	0	226	309
C-155	july	2305	10103	0	226	319
C-155	august	2305	9999	0	227	319
C-155	september	2231	5265	0	227	309
C-155	october	2305	2330	25	245	306
C-155	november	2231	895	741	247	459
C-155	december	2305	827	2559	265	664
C-156	january	2305	836	3351	269	664
C-156	february	2082	764	2749	242	600
C-156	march	2305	889	1838	263	664
C-156	april	2231	934	601	246	422
C-156	may	2305	2700	30	244	314
C-156	june	2231	6352	0	226	309
C-156	july	2305	10094	0	226	319
C-156	august	2305	9990	0	227	319
C-156	september	2231	5248	0	227	309
C-156	october	2305	2318	26	245	306
C-156	november	2231	891	751	247	459
C-156	december	2305	824	2585	265	664
C-157	january	2305	812	3572	269	667
C-157	february	2082	742	2934	242	603
C-157	march	2305	862	1973	263	667
C-157	april	2231	906	653	246	423
C-157	may	2305	2618	33	244	312
C-157	june	2231	6211	0	226	308
C-157	july	2305	10023	0	226	318
C-157	august	2305	9912	0	227	318
C-157	september	2231	5107	0	227	308
C-157	october	2305	2238	29	245	305
C-157	november	2231	865	816	247	460
C-157	december	2305	799	2766	265	667
C-158	january	2305	837	3316	269	663
C-158	february	2082	765	2716	242	599
C-158	march	2305	889	1802	263	663
C-158	april	2231	935	577	246	421
C-158	may	2305	2699	27	244	313
C-158	june	2231	6357	0	226	308
C-158	july	2305	10100	0	226	318
C-158	august	2305	9995	0	227	318
C-158	september	2231	5251	0	227	308
C-158	october	2305	2319	24	245	293
C-158	november	2231	892	727	247	458
C-158	december	2305	825	2551	265	663
C-159	january	2305	835	3331	269	664
C-159	february	2082	763	2729	242	600
C-159	march	2305	888	1812	263	664
C-159	april	2231	932	582	246	422
C-159	may	2305	2694	27	244	314
C-159	june	2231	6349	0	226	309
C-159	july	2305	10096	0	226	319
C-159	august	2305	9992	0	227	319
C-159	september	2231	5243	0	227	309
C-159	october	2305	2313	24	245	306
C-159	november	2231	891	732	247	459
C-159	december	2305	823	2564	265	664
C-160	january	2305	832	3362	269	664
C-160	february	2082	761	2755	242	600
C-160	march	2305	884	1832	263	664
C-160	april	2231	929	590	246	422
C-160	may	2305	2684	28	244	314
C-160	june	2231	6332	0	226	309
C-160	july	2305	10087	0	226	319
C-160	august	2305	9983	0	227	319
C-160	september	2231	5226	0	227	309
C-160	october	2305	2303	25	245	306
C-160	november	2231	886	743	247	459
C-160	december	2305	820	2590	265	664
C-161	january	2305	2	3141	269	667
C-161	february	2082	2	2563	242	603
C-161	march	2305	5	1669	263	667
C-161	april	2231	26	512	246	458
C-161	may	2305	743	21	244	429
C-161	june	2231	3355	0	226	494
C-161	july	2305	5616	0	226	510
C-161	august	2305	5381	0	227	510
C-161	september	2231	2600	0	227	494
C-161	october	2305	480	18	245	404
C-161	november	2231	20	655	247	483
C-161	december	2305	2	2404	265	667
C-162	january	2305	2	2893	269	670
C-162	february	2082	2	2353	242	605
C-162	march	2305	6	1507	263	670
C-162	april	2231	31	445	246	460
C-162	may	2305	793	16	244	436
C-162	june	2231	3450	0	226	496
C-162	july	2305	5660	0	226	512
C-162	august	2305	5427	0	227	512
C-162	september	2231	2694	0	227	496
C-162	october	2305	530	14	245	411
C-162	november	2231	24	574	247	486
C-162	december	2305	3	2198	265	670
C-163	january	2305	2	2908	269	670
C-163	february	2082	2	2366	242	605
C-163	march	2305	6	1517	263	670
C-163	april	2231	31	449	246	460
C-163	may	2305	790	17	244	436
C-163	june	2231	3444	0	226	496
C-163	july	2305	5658	0	226	512
C-163	august	2305	5425	0	227	512
C-163	september	2231	2689	0	227	496
C-163	october	2305	527	15	245	411
C-163	november	2231	24	579	247	486
C-163	december	2305	3	2211	265	670
C-164	january	2305	2	2938	269	669
C-164	february	2082	2	2391	242	604
C-164	march	2305	6	1536	263	669
C-164	april	2231	30	457	246	459
C-164	may	2305	784	17	244	435
C-164	june	2231	3433	0	226	495
C-164	july	2305	5654	0	226	511
C-164	august	2305	5420	0	227	511
C-164	september	2231	2677	0	227	495
C-164	october	2305	521	15	245	405
C-164	november	2231	24	589	247	485
C-164	december	2305	3	2235	265	669
C-165	january	2305	1	3226	269	666
C-165	february	2082	2	2635	242	602
C-165	march	2305	5	1726	263	666
C-165	april	2231	24	535	246	452
C-165	may	2305	729	23	244	428
C-165	june	2231	3330	0	226	493
C-165	july	2305	5608	0	226	509
C-165	august	2305	5372	0	227	509
C-165	september	2231	2575	0	227	493
C-165	october	2305	467	20	245	402
C-165	november	2231	19	684	247	482
C-165	december	2305	2	2475	265	666
C-166	january	2305	2	2977	269	669
C-166	february	2082	2	2425	242	604
C-166	march	2305	6	1562	263	669
C-166	april	2231	29	467	246	459
C-166	may	2305	778	18	244	435
[truncated: 1,087 more rows]

## Sheet: S4b-annual energy requirements
S4b. Annual energy building requirements (per unit area)
combo	lighting	cooling	heating	dhw	auxiliary	total
	(kWh/m2)	(kWh/m2)	(kWh/m2)	(kWh/m2)	(kWh/m2)	(kWh/m2)
C-00	35.2847	52.7119	20.5824	3.80525	6.53406	118.918
C-01	35.2847	55.5759	13.8885	3.80525	6.39756	114.952
C-02	35.2847	56.4301	12.8081	3.80525	6.38586	114.714
C-03	35.2847	56.3768	12.8718	3.80525	6.38586	114.724
C-04	35.2847	56.2806	13.0005	3.80525	6.38586	114.757
C-05	35.2847	55.4472	14.1719	3.80525	6.39756	115.107
C-06	35.2847	56.4665	12.9095	3.80525	6.38586	114.852
C-07	35.2847	56.4574	12.9849	3.80525	6.38586	114.918
C-08	35.2847	56.2871	13.137	3.80525	6.38586	114.9
C-09	35.2847	55.3237	15.3055	3.80525	6.50156	116.221
C-10	35.2847	56.33	14.012	3.80525	6.43916	115.871
C-11	35.2847	56.248	14.09	3.80525	6.43916	115.867
C-12	35.2847	56.1544	14.246	3.80525	6.43916	115.93
C-13	35.2847	55.1859	15.2795	3.80525	6.42616	115.982
C-14	35.2847	56.1895	13.9912	3.80525	6.41316	115.684
C-15	35.2847	56.1297	14.0666	3.80525	6.41316	115.699
C-16	35.2847	56.0088	14.2226	3.80525	6.41316	115.735
C-17	35.2847	55.6903	13.7376	3.80525	6.75507	115.273
C-18	35.2847	56.7239	12.4896	3.80525	6.70047	115.004
C-19	35.2847	56.6628	12.565	3.80525	6.70567	115.023
C-20	35.2847	56.5432	12.7119	3.80525	6.73557	115.081
C-21	35.2847	56.8591	13.9067	3.80525	6.76027	116.616
C-22	35.2847	58.345	12.6144	3.80525	6.76157	116.811
C-23	35.2847	58.2904	12.6911	3.80525	6.76157	116.833
C-24	35.2847	59.467	12.8445	3.80525	6.64977	118.051
C-25	35.2847	55.3237	15.3055	3.80525	6.90718	116.626
C-26	35.2847	56.3339	14.012	3.80525	6.81487	116.251
C-27	35.2847	56.2715	14.09	3.80525	6.81877	116.27
C-28	35.2847	56.1544	14.246	3.80525	6.82007	116.31
C-29	35.2847	55.1859	15.2795	3.80525	6.83047	116.386
C-30	35.2847	56.1895	13.9912	3.80525	6.79017	116.061
C-31	35.2847	56.1297	14.0666	3.80525	6.79017	116.076
C-32	35.2847	56.0088	14.2226	3.80525	6.79797	116.119
C-33	35.2847	24.7335	13.0499	3.80525	8.24103	85.1144
C-34	35.2847	25.2457	11.8357	3.80525	8.23323	84.4046
C-35	35.2847	25.2158	11.9072	3.80525	8.23323	84.4462
C-36	35.2847	25.1417	12.0515	3.80525	8.23323	84.5164
C-37	35.2847	24.6152	13.4698	3.80525	8.21633	85.3913
C-38	35.2847	25.1196	12.2426	3.80525	8.23323	84.6854
C-39	35.2847	25.078	12.318	3.80525	8.23323	84.7192
C-40	35.2847	25.0312	12.4636	3.80525	8.26573	84.8505
C-41	35.2847	27.1802	14.5697	3.80525	8.28003	89.1199
C-42	35.2847	25.078	13.3151	3.80525	8.29693	85.78
C-43	35.2847	25.0481	13.3918	3.80525	8.29693	85.8268
C-44	35.2847	24.9922	13.5413	3.80525	8.32943	85.9529
C-45	35.2847	24.5086	14.5463	3.80525	8.28003	86.4249
C-46	35.2847	25.0026	13.2917	3.80525	8.29693	85.6812
C-47	35.2847	24.974	13.3684	3.80525	8.29693	85.7293
C-48	35.2847	24.9168	13.5179	3.80525	8.29693	85.8216
C-49	35.2847	24.7335	13.0499	3.80525	8.59724	85.4706
C-50	35.2847	25.2457	11.8357	3.80525	8.56474	84.7361
C-51	35.2847	25.2158	11.7772	3.80525	8.56864	84.6516
C-52	35.2847	25.1547	12.0515	3.80525	8.56994	84.8661
C-53	35.2847	24.6152	13.4698	3.80525	8.58424	85.7592
C-54	35.2847	25.1196	12.2426	3.80525	8.57514	85.0273
C-55	35.2847	25.104	12.318	3.80525	8.57514	85.0871
C-56	35.2847	25.0312	12.4636	3.80525	8.60894	85.1937
C-57	35.2847	24.5801	14.5697	3.80525	8.66875	86.9085
C-58	35.2847	25.078	13.3151	3.80525	8.66095	86.144
C-59	35.2847	25.0481	13.3918	3.80525	8.66095	86.1908
C-60	35.2847	24.9922	13.5413	3.80525	8.69605	86.3196
C-61	35.2847	24.5684	14.6048	3.80525	8.66875	86.9319
C-62	35.2847	25.0663	13.6089	3.80525	8.66095	86.4262
C-63	35.2847	24.5658	13.4217	3.80525	8.66095	85.7384
C-64	35.2847	24.9779	13.5738	3.80525	8.69605	86.3378
C-65	35.2847	55.5759	13.8885	3.80525	6.39756	114.952
C-66	35.2847	56.4301	12.8081	3.80525	6.38586	114.714
C-67	35.2847	56.3768	12.8718	3.80525	6.38586	114.724
C-68	35.2847	56.2806	13.0005	3.80525	6.38586	114.757
C-69	35.2847	55.4472	14.1719	3.80525	6.39756	115.107
C-70	35.2847	56.4665	12.9095	3.80525	6.38586	114.852
C-71	35.2847	56.4574	12.9849	3.80525	6.38586	114.918
C-72	35.2847	56.2871	13.137	3.80525	6.38586	114.9
C-73	35.2847	55.3237	15.3055	3.80525	6.50156	116.221
C-74	35.2847	56.33	14.012	3.80525	6.43916	115.871
C-75	35.2847	56.248	14.09	3.80525	6.43916	115.867
C-76	35.2847	56.1544	14.246	3.80525	6.43916	115.93
C-77	35.2847	55.1859	15.2795	3.80525	6.42616	115.982
C-78	35.2847	56.1895	13.9912	3.80525	6.41316	115.684
C-79	35.2847	56.1297	14.0666	3.80525	6.41316	115.699
C-80	35.2847	56.0088	14.2226	3.80525	6.41316	115.735
C-81	35.2847	55.6903	13.7376	3.80525	6.75507	115.273
C-82	35.2847	56.7239	12.4896	3.80525	6.70047	115.004
C-83	35.2847	56.6628	12.565	3.80525	6.70567	115.023
C-84	35.2847	56.5432	12.7119	3.80525	6.73557	115.081
C-85	35.2847	56.8591	13.9067	3.80525	6.76027	116.616
C-86	35.2847	58.345	12.6144	3.80525	6.76157	116.811
C-87	35.2847	58.2904	12.6911	3.80525	6.76157	116.833
C-88	35.2847	59.467	12.8445	3.80525	6.64977	118.051
C-89	35.2847	55.3237	15.3055	3.80525	6.90718	116.626
C-90	35.2847	56.3339	14.012	3.80525	6.81487	116.251
C-91	35.2847	56.2715	14.09	3.80525	6.81877	116.27
C-92	35.2847	56.1544	14.246	3.80525	6.82007	116.31
C-93	35.2847	55.1859	15.2795	3.80525	6.83047	116.386
C-94	35.2847	56.1895	13.9912	3.80525	6.79017	116.061
C-95	35.2847	56.1297	14.0666	3.80525	6.79017	116.076
C-96	35.2847	56.0088	14.2226	3.80525	6.79797	116.119
C-97	35.2847	24.7335	13.0499	3.80525	8.24103	85.1144
C-98	35.2847	25.2457	11.8357	3.80525	8.23323	84.4046
C-99	35.2847	25.2158	11.9072	3.80525	8.23323	84.4462
C-100	35.2847	25.1417	12.0515	3.80525	8.23323	84.5164
C-101	35.2847	24.6152	13.4698	3.80525	8.21633	85.3913
C-102	35.2847	25.1196	12.2426	3.80525	8.23323	84.6854
C-103	35.2847	25.078	12.318	3.80525	8.23323	84.7192
C-104	35.2847	25.0312	12.4636	3.80525	8.26573	84.8505
C-105	35.2847	27.1802	14.5697	3.80525	8.28003	89.1199
C-106	35.2847	25.078	13.3151	3.80525	8.29693	85.78
C-107	35.2847	25.0481	13.3918	3.80525	8.29693	85.8268
C-108	35.2847	24.9922	13.5413	3.80525	8.32943	85.9529
C-109	35.2847	24.5086	14.5463	3.80525	8.28003	86.4249
C-110	35.2847	25.0026	13.2917	3.80525	8.29693	85.6812
C-111	35.2847	24.974	13.3684	3.80525	8.29693	85.7293
C-112	35.2847	24.9168	13.5179	3.80525	8.29693	85.8216
C-113	35.2847	24.7335	13.0499	3.80525	8.59724	85.4706
C-114	35.2847	25.2457	11.8357	3.80525	8.56474	84.7361
C-115	35.2847	25.2158	11.7772	3.80525	8.56864	84.6516
C-116	35.2847	25.1547	12.0515	3.80525	8.56994	84.8661
C-117	35.2847	24.6152	13.4698	3.80525	8.58424	85.7592
C-118	35.2847	25.1196	12.2426	3.80525	8.57514	85.0273
C-119	35.2847	25.104	12.318	3.80525	8.57514	85.0871
C-120	35.2847	25.0312	12.4636	3.80525	8.60894	85.1937
C-121	35.2847	24.5801	14.5697	3.80525	8.66875	86.9085
C-122	35.2847	25.078	13.3151	3.80525	8.66095	86.144
C-123	35.2847	25.0481	13.3918	3.80525	8.66095	86.1908
C-124	35.2847	24.9922	13.5413	3.80525	8.69605	86.3196
C-125	35.2847	24.5684	14.6048	3.80525	8.66875	86.9319
C-126	35.2847	25.0663	13.6089	3.80525	8.66095	86.4262
C-127	35.2847	24.5658	13.4217	3.80525	8.66095	85.7384
C-128	35.2847	24.9779	13.5738	3.80525	8.69605	86.3378
C-129	35.2847	53.999	15.0169	3.80525	6.42616	114.532
C-130	35.2847	55.0325	13.7051	3.80525	6.44956	114.277
C-131	35.2847	54.9675	13.7819	3.80525	6.44956	114.289
C-132	35.2847	54.8479	13.9405	3.80525	6.44956	114.328
C-133	35.2847	53.7337	15.4758	3.80525	6.50156	114.801
C-134	35.2847	54.7517	14.1498	3.80525	6.44046	114.432
C-135	35.2847	54.6919	14.2265	3.80525	6.44046	114.449
C-136	35.2847	54.5736	14.3851	3.80525	6.44046	114.489
C-137	35.2847	53.5751	16.6186	3.80525	6.48206	115.766
C-138	35.2847	54.5788	15.2678	3.80525	6.54576	115.482
C-139	35.2847	54.5164	15.351	3.80525	6.54576	115.503
C-140	35.2847	54.3942	15.5109	3.80525	6.54576	115.541
C-141	35.2847	53.4256	16.6095	3.80525	6.52886	115.654
C-142	35.2847	54.4254	15.2626	3.80525	6.51716	115.295
C-143	35.2847	54.3669	15.3419	3.80525	6.54576	115.345
C-144	35.2847	54.2473	15.5031	3.80525	6.54576	115.386
C-145	35.2847	53.999	15.0169	3.80525	6.82527	114.931
C-146	35.2847	55.0325	13.7051	3.80525	6.82267	114.65
C-147	35.2847	54.9675	13.7819	3.80525	6.82267	114.662
C-148	35.2847	54.8479	13.9405	3.80525	6.82787	114.706
C-149	35.2847	53.7337	15.4758	3.80525	6.91368	115.213
C-150	35.2847	54.7517	14.1498	3.80525	6.82007	114.811
C-151	35.2847	54.6919	14.2265	3.80525	6.82007	114.828
C-152	35.2847	54.5736	14.3851	3.80525	6.82527	114.874
C-153	35.2847	53.5751	16.6186	3.80525	6.96308	116.247
C-154	35.2847	54.5788	15.2678	3.80525	6.95268	115.889
C-155	35.2847	54.5138	15.351	3.80525	6.95398	115.909
C-156	35.2847	54.3942	15.5109	3.80525	6.95398	115.949
C-157	35.2847	53.4256	16.6095	3.80525	6.96308	116.088
C-158	35.2847	54.4254	15.2626	3.80525	6.92278	115.701
C-159	35.2847	54.3669	15.3419	3.80525	6.95398	115.753
C-160	35.2847	54.2473	15.5031	3.80525	6.95398	115.794
C-161	35.2847	23.7025	14.2785	3.80525	8.30213	85.3731
C-162	35.2847	24.2096	13.0005	3.80525	8.35153	84.6516
C-163	35.2847	24.1823	13.0811	3.80525	8.35153	84.7049
C-164	35.2847	24.1238	13.2319	3.80525	8.32943	84.7751
C-165	35.2847	23.5751	14.7218	3.80525	8.27873	85.6656
C-166	35.2847	24.077	13.3047	3.80525	8.32943	84.8011
C-167	35.2847	24.0497	13.5101	3.80525	8.32943	84.9792
C-168	35.2847	23.9912	13.6648	3.80525	8.32943	85.0754
C-169	35.2847	23.4399	15.8372	3.80525	8.40354	86.7707
C-170	35.2847	24.012	14.5216	3.80525	8.44904	86.0725
C-171	35.2847	23.9847	14.6022	3.80525	8.44904	86.1258
C-172	35.2847	23.9262	14.7595	3.80525	8.44904	86.2246
C-173	35.2847	23.4412	15.8242	3.80525	8.37754	86.733
C-174	35.2847	23.934	14.493	3.80525	8.39704	85.9139
C-175	35.2847	23.9041	14.5931	3.80525	8.39704	85.9841
C-176	35.2847	23.8469	14.7517	3.80525	8.39704	86.0855
C-177	35.2847	23.7025	14.2785	3.80525	8.68695	85.7579
C-178	35.2847	24.2096	13.0005	3.80525	8.70645	85.0065
C-179	35.2847	24.1862	13.0811	3.80525	8.70775	85.065
C-180	35.2847	24.1238	13.2319	3.80525	8.68955	85.1352
C-181	35.2847	23.5751	14.7348	3.80525	8.67135	86.0712
C-182	35.2847	24.077	13.4347	3.80525	8.69215	85.2938
C-183	35.2847	24.0497	13.5101	3.80525	8.69085	85.3406
C-184	35.2847	23.9912	13.6648	3.80525	8.69735	85.4433
C-185	35.2847	23.5179	15.8372	3.80525	8.81955	87.2647
C-186	35.2847	24.012	14.5216	3.80525	8.92096	86.5445
C-187	35.2847	23.9847	14.6022	3.80525	8.83905	86.5159
C-188	35.2847	23.9262	14.7595	3.80525	8.84295	86.6186
C-189	35.2847	23.4984	15.8749	3.80525	8.81955	87.2829
C-190	35.2847	23.9847	14.558	3.80525	8.83905	86.4717
C-191	35.2847	23.9678	14.6373	3.80525	8.83905	86.5341
C-192	35.2847	23.9106	14.7933	3.80525	8.82215	86.616
C-193	35.2847	53.999	15.0169	3.80525	6.42616	114.532
C-194	35.2847	55.0325	13.7051	3.80525	6.44956	114.277
C-195	35.2847	54.9675	13.7819	3.80525	6.44956	114.289
C-196	35.2847	54.8479	13.9405	3.80525	6.44956	114.328
C-197	35.2847	53.7337	15.4758	3.80525	6.50156	114.801
C-198	35.2847	54.7517	14.1498	3.80525	6.44046	114.432
C-199	35.2847	54.6919	14.2265	3.80525	6.44046	114.449
C-200	35.2847	54.5736	14.3851	3.80525	6.44046	114.489
C-201	35.2847	53.5751	16.6186	3.80525	6.48206	115.766
C-202	35.2847	54.5788	15.2678	3.80525	6.54576	115.482
C-203	35.2847	54.5164	15.351	3.80525	6.54576	115.503
C-204	35.2847	54.3942	15.5109	3.80525	6.54576	115.541
C-205	35.2847	53.4256	16.6095	3.80525	6.52886	115.654
C-206	35.2847	54.4254	15.2626	3.80525	6.51716	115.295
C-207	35.2847	54.3669	15.3419	3.80525	6.54576	115.345
C-208	35.2847	54.2473	15.5031	3.80525	6.54576	115.386
C-209	35.2847	53.999	15.0169	3.80525	6.82527	114.931
C-210	35.2847	55.0325	13.7051	3.80525	6.82267	114.65
C-211	35.2847	54.9675	13.7819	3.80525	6.82267	114.662
C-212	35.2847	54.8479	13.9405	3.80525	6.82787	114.706
C-213	35.2847	53.7337	15.4758	3.80525	6.91368	115.213
C-214	35.2847	54.7517	14.1498	3.80525	6.82007	114.811
C-215	35.2847	54.6919	14.2265	3.80525	6.82007	114.828
C-216	35.2847	54.5736	14.3851	3.80525	6.82527	114.874
C-217	35.2847	53.5751	16.6186	3.80525	6.96308	116.247
C-218	35.2847	54.5788	15.2678	3.80525	6.95268	115.889
C-219	35.2847	54.5138	15.351	3.80525	6.95398	115.909
C-220	35.2847	54.3942	15.5109	3.80525	6.95398	115.949
C-221	35.2847	53.4256	16.6095	3.80525	6.96308	116.088
C-222	35.2847	54.4254	15.2626	3.80525	6.92278	115.701
C-223	35.2847	54.3669	15.3419	3.80525	6.95398	115.753
C-224	35.2847	54.2473	15.5031	3.80525	6.95398	115.794
C-225	35.2847	23.7025	14.2785	3.80525	8.30213	85.3731
C-226	35.2847	24.2096	13.0005	3.80525	8.35153	84.6516
C-227	35.2847	24.1823	13.0811	3.80525	8.35153	84.7049
C-228	35.2847	24.1238	13.2319	3.80525	8.32943	84.7751
C-229	35.2847	23.5751	14.7218	3.80525	8.27873	85.6656
C-230	35.2847	24.077	13.3047	3.80525	8.32943	84.8011
C-231	35.2847	24.0497	13.5101	3.80525	8.32943	84.9792
C-232	35.2847	23.9912	13.6648	3.80525	8.32943	85.0754
C-233	35.2847	23.4399	15.8372	3.80525	8.40354	86.7707
C-234	35.2847	24.012	14.5216	3.80525	8.44904	86.0725
C-235	35.2847	23.9847	14.6022	3.80525	8.44904	86.1258
C-236	35.2847	23.9262	14.7595	3.80525	8.44904	86.2246
C-237	35.2847	23.4412	15.8242	3.80525	8.37754	86.733
C-238	35.2847	23.934	14.493	3.80525	8.39704	85.9139
C-239	35.2847	23.9041	14.5931	3.80525	8.39704	85.9841
C-240	35.2847	23.8469	14.7517	3.80525	8.39704	86.0855
C-241	35.2847	23.7025	14.2785	3.80525	8.68695	85.7579
C-242	35.2847	24.2096	13.0005	3.80525	8.70645	85.0065
C-243	35.2847	24.1862	13.0811	3.80525	8.70775	85.065
C-244	35.2847	24.1238	13.2319	3.80525	8.68955	85.1352
C-245	35.2847	23.5751	14.7348	3.80525	8.67135	86.0712
C-246	35.2847	24.077	13.4347	3.80525	8.69215	85.2938
C-247	35.2847	24.0497	13.5101	3.80525	8.69085	85.3406
C-248	35.2847	23.9912	13.6648	3.80525	8.69735	85.4433
C-249	35.2847	23.5179	15.8372	3.80525	8.81955	87.2647
C-250	35.2847	24.012	14.5216	3.80525	8.92096	86.5445
C-251	35.2847	23.9847	14.6022	3.80525	8.83905	86.5159
C-252	35.2847	23.9262	14.7595	3.80525	8.84295	86.6186
C-253	35.2847	23.4984	15.8749	3.80525	8.81955	87.2829
C-254	35.2847	23.9847	14.558	3.80525	8.83905	86.4717
C-255	35.2847	23.9678	14.6373	3.80525	8.83905	86.5341
C-256	35.2847	23.9106	14.7933	3.80525	8.82215	86.616
