# Supplementary material for: High performance solutions and data for nZEBs offices located in warm climates
Source: Data Brief. 2015 Oct 13;5:502–5. doi: 10.1016/j.dib.2015.09.041 (PMC4631866; doi:10.1016/j.dib.2015.09.041)
Supplement: Supplementary file 1 — Supplementary material [file mmc1.zip › Table S5_Combinations and financial output data.xlsx]

## Sheet: S5-combo - financial values
S5. Combinations - Financial analysis
variant configurations										energy building requirements						final output values					reduction values		difference values
combo	wall	window	overhang	generation	emission	ventilation	dhw	RES		lighting	cooling	heating	dhw	auxiliary	total	CO2	PE	GC	CLASS	GC	CO2	PE	GC
										(kWh)	(kWh)	(kWh)	(kWh)	(kWh)	(kWh)	(kgCO2/m2y)	(kWh/m2y)	(€)		(€/m2)	(%)	(%)	(€/m2)
C-00	W0	F0	OV0	G0	H/C0	V0	DH0	SC0	PV0	27141	40546	15832	2927	5026	91472	37	125.722	318191	B	350.817	-	-	-
C-01	W1	F0	OV1	G0	H/C0	V0	DH0	SC0	PV0	27141	42749	10683	2927	4921	88421	36	121.796	326910	B	365.442	0.027027	0.0312284	14.6252
C-02	W1	F1	OV1	G0	H/C0	V0	DH0	SC0	PV0	27141	43406	9852	2927	4912	88238	36	121.491	313052	B	349.95	0.027027	0.0336539	0.86664
C-03	W1	F2	OV1	G0	H/C0	V0	DH0	SC0	PV0	27141	43365	9901	2927	4912	88246	36	121.511	314987	B	352.114	0.027027	0.0334928	1.29734
C-04	W1	F3	OV1	G0	H/C0	V0	DH0	SC0	PV0	27141	43291	10000	2927	4912	88271	36	121.548	328818	B	367.575	0.027027	0.0332018	16.7584
C-05	W2	F0	OV1	G0	H/C0	V0	DH0	SC0	PV0	27141	42650	10901	2927	4921	88540	36	122.071	320501	B	358.053	0.027027	0.0290382	7.23647
C-06	W2	F1	OV1	G0	H/C0	V0	DH0	SC0	PV0	27141	43434	9930	2927	4912	88344	36	121.741	306608	B	342.533	0.027027	0.0316662	8.2839
C-07	W2	F2	OV1	G0	H/C0	V0	DH0	SC0	PV0	27141	43427	9988	2927	4912	88395	36	121.763	308546	B	344.698	0.027027	0.0314943	6.11922
C-08	W2	F3	OV1	G0	H/C0	V0	DH0	SC0	PV0	27141	43296	10105	2927	4912	88381	36	121.802	322381	B	360.153	0.027027	0.0311806	9.33646
C-09	W3	F0	OV1	G0	H/C0	V0	DH0	SC0	PV0	27141	42555	11773	2927	5001	89397	36	123.051	361146	B	413.21	0.027027	0.0212469	62.3932
C-10	W3	F1	OV1	G0	H/C0	V0	DH0	SC0	PV0	27141	43329	10778	2927	4953	89128	36	122.58	347065	B	397.099	0.027027	0.0249895	46.2825
C-11	W3	F2	OV1	G0	H/C0	V0	DH0	SC0	PV0	27141	43266	10838	2927	4953	89125	36	122.6	348999	B	399.313	0.027027	0.0248378	48.4956
C-12	W3	F3	OV1	G0	H/C0	V0	DH0	SC0	PV0	27141	43194	10958	2927	4953	89173	36	122.646	362843	B	415.152	0.027027	0.0244718	64.3348
C-13	W4	F0	OV1	G0	H/C0	V0	DH0	SC0	PV0	27141	42449	11753	2927	4943	89213	36	122.783	318790	B	364.066	0.027027	0.0233824	13.2486
C-14	W4	F1	OV1	G0	H/C0	V0	DH0	SC0	PV0	27141	43221	10762	2927	4933	88984	36	122.431	304870	B	348.168	0.027027	0.0261757	2.64897
C-15	W4	F2	OV1	G0	H/C0	V0	DH0	SC0	PV0	27141	43175	10820	2927	4933	88996	36	122.452	306807	B	350.38	0.027027	0.0260092	0.437183
C-16	W4	F3	OV1	G0	H/C0	V0	DH0	SC0	PV0	27141	43082	10940	2927	4933	89023	36	122.494	320645	B	366.183	0.027027	0.0256763	15.366
C-17	W1	F0	OV1	G1	H/C0	V0	DH0	SC0	PV0	27141	42837	10567	2927	5196	88668	31	107.125	312598	B	349.443	0.162162	0.147923	1.37414
C-18	W1	F1	OV1	G1	H/C0	V0	DH0	SC0	PV0	27141	43632	9607	2927	5154	88461	31	106.825	298745	B	333.958	0.162162	0.150312	16.8592
C-19	W1	F2	OV1	G1	H/C0	V0	DH0	SC0	PV0	27141	43585	9665	2927	5158	88476	31	106.839	300673	B	336.113	0.162162	0.150198	14.7041
C-20	W1	F3	OV1	G1	H/C0	V0	DH0	SC0	PV0	27141	43493	9778	2927	5181	88520	31	106.931	314578	B	351.657	0.162162	0.149467	0.839934
C-21	W2	F0	OV1	G1	H/C0	V0	DH0	SC0	PV0	27141	43736	10697	2927	5200	89701	32	107.76	306672	B	342.604	0.135135	0.14287	8.21305
C-22	W2	F1	OV1	G1	H/C0	V0	DH0	SC0	PV0	27141	44879	9703	2927	5201	89851	32	107.58	292981	B	327.309	0.135135	0.144304	23.5082
C-23	W2	F2	OV1	G1	H/C0	V0	DH0	SC0	PV0	27141	44837	9762	2927	5201	89868	32	107.596	294910	B	329.465	0.135135	0.144179	21.3524
C-24	W2	F3	OV1	G1	H/C0	V0	DH0	SC0	PV0	27141	45742	9880	2927	5115	90805	32	107.63	308738	B	344.912	0.135135	0.143908	5.90476
C-25	W3	F0	OV1	G1	H/C0	V0	DH0	SC0	PV0	27141	42555	11773	2927	5313	89709	32	108.072	346420	B	396.362	0.135135	0.140389	45.5446
C-26	W3	F1	OV1	G1	H/C0	V0	DH0	SC0	PV0	27141	43332	10778	2927	5242	89420	32	107.661	332419	B	380.342	0.135135	0.143659	29.5253
C-27	W3	F2	OV1	G1	H/C0	V0	DH0	SC0	PV0	27141	43284	10838	2927	5245	89435	32	107.677	334349	B	382.55	0.135135	0.143534	31.7331
C-28	W3	F3	OV1	G1	H/C0	V0	DH0	SC0	PV0	27141	43194	10958	2927	5246	89466	32	107.713	348180	B	398.375	0.135135	0.143242	47.5581
C-29	W4	F0	OV1	G1	H/C0	V0	DH0	SC0	PV0	27141	42449	11753	2927	5254	89524	32	107.83	304100	B	347.289	0.135135	0.142314	3.5278
C-30	W4	F1	OV1	G1	H/C0	V0	DH0	SC0	PV0	27141	43221	10762	2927	5223	89274	32	107.538	290259	B	331.483	0.135135	0.144635	19.3344
C-31	W4	F2	OV1	G1	H/C0	V0	DH0	SC0	PV0	27141	43175	10820	2927	5223	89286	32	107.555	292191	B	333.688	0.135135	0.144501	17.1288
C-32	W4	F3	OV1	G1	H/C0	V0	DH0	SC0	PV0	27141	43082	10940	2927	5229	89319	32	107.589	306018	B	349.479	0.135135	0.144232	1.33787
C-33	W1	F0	OV1	G0	H/C1	V1	DH0	SC0	PV0	27141	19025	10038	2927	6339	65470	31	106.914	307877	B	344.166	0.162162	0.149602	6.65095
C-34	W1	F1	OV1	G0	H/C1	V1	DH0	SC0	PV0	27141	19419	9104	2927	6333	64924	31	106.403	293742	B	328.365	0.162162	0.153666	22.4521
C-35	W1	F2	OV1	G0	H/C1	V1	DH0	SC0	PV0	27141	19396	9159	2927	6333	64956	31	106.433	295692	B	330.544	0.162162	0.153424	20.2727
C-36	W1	F3	OV1	G0	H/C1	V1	DH0	SC0	PV0	27141	19339	9270	2927	6333	65010	31	106.494	309554	B	346.041	0.162162	0.152945	4.77622
C-37	W2	F0	OV1	G0	H/C1	V1	DH0	SC0	PV0	27141	18934	10361	2927	6320	65683	31	107.076	301316	B	336.621	0.162162	0.148313	14.1963
C-38	W2	F1	OV1	G0	H/C1	V1	DH0	SC0	PV0	27141	19322	9417	2927	6333	65140	31	106.606	287236	B	320.891	0.162162	0.152053	29.9264
C-39	W2	F2	OV1	G0	H/C1	V1	DH0	SC0	PV0	27141	19290	9475	2927	6333	65166	31	106.638	289187	B	323.071	0.162162	0.151798	27.7461
C-40	W2	F3	OV1	G0	H/C1	V1	DH0	SC0	PV0	27141	19254	9587	2927	6358	65267	31	106.768	303144	B	338.663	0.162162	0.150763	12.1544
C-41	W3	F0	OV1	G0	H/C1	V1	DH0	SC0	PV0	27141	20907	11207	2927	6369	68551	32	107.947	341815	B	391.093	0.135135	0.141383	40.2762
C-42	W3	F1	OV1	G0	H/C1	V1	DH0	SC0	PV0	27141	19290	10242	2927	6382	65982	31	107.456	327706	B	374.95	0.162162	0.145293	24.1331
C-43	W3	F2	OV1	G0	H/C1	V1	DH0	SC0	PV0	27141	19267	10301	2927	6382	66018	31	107.488	329658	B	377.183	0.162162	0.145036	26.3665
C-44	W3	F3	OV1	G0	H/C1	V1	DH0	SC0	PV0	27141	19224	10416	2927	6407	66115	32	107.621	343618	B	393.156	0.135135	0.14398	42.339
C-45	W4	F0	OV1	G0	H/C1	V1	DH0	SC0	PV0	27141	18852	11189	2927	6369	66478	32	107.887	299740	B	342.309	0.135135	0.141862	8.50785
C-46	W4	F1	OV1	G0	H/C1	V1	DH0	SC0	PV0	27141	19232	10224	2927	6382	65906	31	107.394	285629	B	326.195	0.162162	0.145781	24.6223
C-47	W4	F2	OV1	G0	H/C1	V1	DH0	SC0	PV0	27141	19210	10283	2927	6382	65943	31	107.428	287582	B	328.425	0.162162	0.145516	22.3916
C-48	W4	F3	OV1	G0	H/C1	V1	DH0	SC0	PV0	27141	19166	10398	2927	6382	66014	31	107.493	301452	B	344.265	0.162162	0.144994	6.55192
C-49	W1	F0	OV1	G1	H/C1	V1	DH0	SC0	PV0	27141	19025	10038	2927	6613	65744	29	98.5164	301989	B	337.584	0.216216	0.216396	13.2331
C-50	W1	F1	OV1	G1	H/C1	V1	DH0	SC0	PV0	27141	19419	9104	2927	6588	65179	29	98.1286	288019	B	321.968	0.216216	0.21948	28.8493
C-51	W1	F2	OV1	G1	H/C1	V1	DH0	SC0	PV0	27141	19396	9059	2927	6591	65114	29	98.1515	289959	B	324.136	0.216216	0.219298	26.6814
C-52	W1	F3	OV1	G1	H/C1	V1	DH0	SC0	PV0	27141	19349	9270	2927	6592	65279	29	98.1967	303801	B	339.61	0.216216	0.218939	11.2074
C-53	W2	F0	OV1	G1	H/C1	V1	DH0	SC0	PV0	27141	18934	10361	2927	6603	65966	29	98.6231	295353	B	329.96	0.216216	0.215547	20.8574
C-54	W2	F1	OV1	G1	H/C1	V1	DH0	SC0	PV0	27141	19322	9417	2927	6596	65403	29	98.2793	281443	B	314.419	0.216216	0.218282	36.3979
C-55	W2	F2	OV1	G1	H/C1	V1	DH0	SC0	PV0	27141	19310	9475	2927	6596	65449	29	98.3033	283384	B	316.587	0.216216	0.218091	34.2297
C-56	W2	F3	OV1	G1	H/C1	V1	DH0	SC0	PV0	27141	19254	9587	2927	6622	65531	29	98.4175	297319	B	332.155	0.216216	0.217183	18.6618
C-57	W3	F0	OV1	G1	H/C1	V1	DH0	SC0	PV0	27141	18907	11207	2927	6668	66850	29	99.3019	335594	B	383.975	0.216216	0.210149	33.1583
C-58	W3	F1	OV1	G1	H/C1	V1	DH0	SC0	PV0	27141	19290	10242	2927	6662	66262	29	98.9417	321662	B	368.034	0.216216	0.213013	17.2171
C-59	W3	F2	OV1	G1	H/C1	V1	DH0	SC0	PV0	27141	19267	10301	2927	6662	66298	29	98.9659	323603	B	370.255	0.216216	0.21282	19.4382
C-60	W3	F3	OV1	G1	H/C1	V1	DH0	SC0	PV0	27141	19224	10416	2927	6689	66397	29	99.0822	337541	B	386.202	0.216216	0.211896	35.3853
C-61	W4	F0	OV1	G1	H/C1	V1	DH0	SC0	PV0	27141	18898	11234	2927	6668	66868	29	99.3133	293615	B	335.315	0.216216	0.210058	15.5024
C-62	W4	F1	OV1	G1	H/C1	V1	DH0	SC0	PV0	27141	19281	10468	2927	6662	66479	29	98.9527	279682	B	319.403	0.216216	0.212926	31.4143
C-63	W4	F2	OV1	G1	H/C1	V1	DH0	SC0	PV0	27141	18896	10324	2927	6662	65950	29	98.9755	281621	B	321.617	0.216216	0.212745	29.1997
C-64	W4	F3	OV1	G1	H/C1	V1	DH0	SC0	PV0	27141	19213	10441	2927	6689	66411	29	99.0925	295560	B	337.536	0.216216	0.211814	13.2812
C-65	W1	F0	OV1	G0	H/C0	V0	DH0	SC0	PV1	27141	42749	10683	2927	4921	88421	33	113.155	320322	B	358.078	0.108108	0.0999611	7.26119
C-66	W1	F1	OV1	G0	H/C0	V0	DH0	SC0	PV1	27141	43406	9852	2927	4912	88238	33	112.85	306464	B	342.586	0.108108	0.102387	8.23067
C-67	W1	F2	OV1	G0	H/C0	V0	DH0	SC0	PV1	27141	43365	9901	2927	4912	88246	33	112.87	308400	B	344.75	0.108108	0.102225	6.06669
C-68	W1	F3	OV1	G0	H/C0	V0	DH0	SC0	PV1	27141	43291	10000	2927	4912	88271	33	112.907	322231	B	360.211	0.108108	0.101935	9.39438
C-69	W2	F0	OV1	G0	H/C0	V0	DH0	SC0	PV1	27141	42650	10901	2927	4921	88540	33	113.43	313913	B	350.694	0.108108	0.0977709	0.122953
C-70	W2	F1	OV1	G0	H/C0	V0	DH0	SC0	PV1	27141	43434	9930	2927	4912	88344	33	113.1	300021	B	335.174	0.108108	0.100399	15.6433
C-71	W2	F2	OV1	G0	H/C0	V0	DH0	SC0	PV1	27141	43427	9988	2927	4912	88395	33	113.121	301958	B	337.338	0.108108	0.100227	13.4786
C-72	W2	F3	OV1	G0	H/C0	V0	DH0	SC0	PV1	27141	43296	10105	2927	4912	88381	33	113.161	315793	B	352.794	0.108108	0.0999133	1.97704
C-73	W3	F0	OV1	G0	H/C0	V0	DH0	SC0	PV1	27141	42555	11773	2927	5001	89397	34	114.41	354558	B	405.673	0.0810811	0.0899796	54.8559
C-74	W3	F1	OV1	G0	H/C0	V0	DH0	SC0	PV1	27141	43329	10778	2927	4953	89128	33	113.939	340477	B	389.562	0.108108	0.0937222	38.7452
C-75	W3	F2	OV1	G0	H/C0	V0	DH0	SC0	PV1	27141	43266	10838	2927	4953	89125	33	113.958	342412	B	391.775	0.108108	0.0935704	40.9583
C-76	W3	F3	OV1	G0	H/C0	V0	DH0	SC0	PV1	27141	43194	10958	2927	4953	89173	33	114.004	356255	B	407.615	0.108108	0.0932044	56.7976
C-77	W4	F0	OV1	G0	H/C0	V0	DH0	SC0	PV1	27141	42449	11753	2927	4943	89213	33	114.141	312203	B	356.542	0.108108	0.092115	5.72541
C-78	W4	F1	OV1	G0	H/C0	V0	DH0	SC0	PV1	27141	43221	10762	2927	4933	88984	33	113.79	298282	B	340.645	0.108108	0.0949084	10.1721
C-79	W4	F2	OV1	G0	H/C0	V0	DH0	SC0	PV1	27141	43175	10820	2927	4933	88996	33	113.811	300219	B	342.857	0.108108	0.0947419	7.96033
C-80	W4	F3	OV1	G0	H/C0	V0	DH0	SC0	PV1	27141	43082	10940	2927	4933	89023	33	113.853	314057	B	358.66	0.108108	0.094409	7.84289
C-81	W1	F0	OV1	G1	H/C0	V0	DH0	SC0	PV1	27141	42837	10567	2927	5196	88668	29	98.4838	306010	B	342.079	0.216216	0.216655	8.73817
C-82	W1	F1	OV1	G1	H/C0	V0	DH0	SC0	PV1	27141	43632	9607	2927	5154	88461	29	98.1834	292158	B	326.594	0.216216	0.219045	24.2232
C-83	W1	F2	OV1	G1	H/C0	V0	DH0	SC0	PV1	27141	43585	9665	2927	5158	88476	29	98.1978	294086	B	328.749	0.216216	0.218931	22.0681
C-84	W1	F3	OV1	G1	H/C0	V0	DH0	SC0	PV1	27141	43493	9778	2927	5181	88520	29	98.2896	307991	B	344.293	0.216216	0.2182	6.5241
C-85	W2	F0	OV1	G1	H/C0	V0	DH0	SC0	PV1	27141	43736	10697	2927	5200	89701	29	99.119	300084	B	335.245	0.216216	0.211603	15.5725
C-86	W2	F1	OV1	G1	H/C0	V0	DH0	SC0	PV1	27141	44879	9703	2927	5201	89851	29	98.9388	286393	B	319.949	0.216216	0.213037	30.8676
C-87	W2	F2	OV1	G1	H/C0	V0	DH0	SC0	PV1	27141	44837	9762	2927	5201	89868	29	98.9544	288323	B	322.105	0.216216	0.212912	28.7119
C-88	W2	F3	OV1	G1	H/C0	V0	DH0	SC0	PV1	27141	45742	9880	2927	5115	90805	29	98.9885	302150	B	337.553	0.216216	0.212641	13.2642
C-89	W3	F0	OV1	G1	H/C0	V0	DH0	SC0	PV1	27141	42555	11773	2927	5313	89709	29	99.431	339832	B	388.824	0.216216	0.209122	38.0073
C-90	W3	F1	OV1	G1	H/C0	V0	DH0	SC0	PV1	27141	43332	10778	2927	5242	89420	29	99.0199	325832	B	372.805	0.216216	0.212391	21.988
C-91	W3	F2	OV1	G1	H/C0	V0	DH0	SC0	PV1	27141	43284	10838	2927	5245	89435	29	99.0356	327761	B	375.013	0.216216	0.212267	24.1958
C-92	W3	F3	OV1	G1	H/C0	V0	DH0	SC0	PV1	27141	43194	10958	2927	5246	89466	29	99.0723	341592	B	390.838	0.216216	0.211975	40.0208
C-93	W4	F0	OV1	G1	H/C0	V0	DH0	SC0	PV1	27141	42449	11753	2927	5254	89524	29	99.189	297513	B	339.766	0.216216	0.211046	11.0509
C-94	W4	F1	OV1	G1	H/C0	V0	DH0	SC0	PV1	27141	43221	10762	2927	5223	89274	29	98.8971	283672	B	323.959	0.216216	0.213368	26.8576
C-95	W4	F2	OV1	G1	H/C0	V0	DH0	SC0	PV1	27141	43175	10820	2927	5223	89286	29	98.914	285603	B	326.165	0.216216	0.213234	24.6519
C-96	W4	F3	OV1	G1	H/C0	V0	DH0	SC0	PV1	27141	43082	10940	2927	5229	89319	29	98.9478	299430	B	341.956	0.216216	0.212964	8.86101
C-97	W1	F0	OV1	G0	H/C1	V1	DH0	SC0	PV1	27141	19025	10038	2927	6339	65470	29	98.2727	301290	B	336.802	0.216216	0.218335	14.015
C-98	W1	F1	OV1	G0	H/C1	V1	DH0	SC0	PV1	27141	19419	9104	2927	6333	64924	29	97.7617	287155	B	321.001	0.216216	0.222399	29.8161
C-99	W1	F2	OV1	G0	H/C1	V1	DH0	SC0	PV1	27141	19396	9159	2927	6333	64956	29	97.7922	289104	B	323.18	0.216216	0.222156	27.6367
C-100	W1	F3	OV1	G0	H/C1	V1	DH0	SC0	PV1	27141	19339	9270	2927	6333	65010	29	97.8524	302967	B	338.677	0.216216	0.221678	12.1402
C-101	W2	F0	OV1	G0	H/C1	V1	DH0	SC0	PV1	27141	18934	10361	2927	6320	65683	29	98.4347	294728	B	329.261	0.216216	0.217046	21.5558
C-102	W2	F1	OV1	G0	H/C1	V1	DH0	SC0	PV1	27141	19322	9417	2927	6333	65140	29	97.9645	280648	B	313.531	0.216216	0.220786	37.2859
C-103	W2	F2	OV1	G0	H/C1	V1	DH0	SC0	PV1	27141	19290	9475	2927	6333	65166	29	97.9966	282600	B	315.711	0.216216	0.220531	35.1055
C-104	W2	F3	OV1	G0	H/C1	V1	DH0	SC0	PV1	27141	19254	9587	2927	6358	65267	29	98.1267	296556	B	331.303	0.216216	0.219496	19.5138
C-105	W3	F0	OV1	G0	H/C1	V1	DH0	SC0	PV1	27141	20907	11207	2927	6369	68551	29	99.3061	335228	B	383.556	0.216216	0.210115	32.7389
C-106	W3	F1	OV1	G0	H/C1	V1	DH0	SC0	PV1	27141	19290	10242	2927	6382	65982	29	98.8145	321119	B	367.413	0.216216	0.214025	16.5958
C-107	W3	F2	OV1	G0	H/C1	V1	DH0	SC0	PV1	27141	19267	10301	2927	6382	66018	29	98.8467	323071	B	369.646	0.216216	0.213769	18.8292
C-108	W3	F3	OV1	G0	H/C1	V1	DH0	SC0	PV1	27141	19224	10416	2927	6407	66115	29	98.9795	337031	B	385.619	0.216216	0.212713	34.8017
C-109	W4	F0	OV1	G0	H/C1	V1	DH0	SC0	PV1	27141	18852	11189	2927	6369	66478	29	99.2457	293152	B	334.786	0.216216	0.210595	16.031
C-110	W4	F1	OV1	G0	H/C1	V1	DH0	SC0	PV1	27141	19232	10224	2927	6382	65906	29	98.7531	279042	B	318.672	0.216216	0.214514	32.1455
C-111	W4	F2	OV1	G0	H/C1	V1	DH0	SC0	PV1	27141	19210	10283	2927	6382	65943	29	98.7863	280995	B	320.902	0.216216	0.214249	29.9148
C-112	W4	F3	OV1	G0	H/C1	V1	DH0	SC0	PV1	27141	19166	10398	2927	6382	66014	29	98.852	294865	B	336.742	0.216216	0.213727	14.0751
C-113	W1	F0	OV1	G1	H/C1	V1	DH0	SC0	PV1	27141	19025	10038	2927	6613	65744	26	89.8752	295401	A	330.22	0.297297	0.285129	20.5972
C-114	W1	F1	OV1	G1	H/C1	V1	DH0	SC0	PV1	27141	19419	9104	2927	6588	65179	26	89.4874	281432	A	314.604	0.297297	0.288213	36.2133
C-115	W1	F2	OV1	G1	H/C1	V1	DH0	SC0	PV1	27141	19396	9059	2927	6591	65114	26	89.5103	283371	A	316.772	0.297297	0.288031	34.0454
C-116	W1	F3	OV1	G1	H/C1	V1	DH0	SC0	PV1	27141	19349	9270	2927	6592	65279	26	89.5555	297214	A	332.246	0.297297	0.287672	18.5714
C-117	W2	F0	OV1	G1	H/C1	V1	DH0	SC0	PV1	27141	18934	10361	2927	6603	65966	26	89.9819	288766	A	322.6	0.297297	0.28428	28.2168
C-118	W2	F1	OV1	G1	H/C1	V1	DH0	SC0	PV1	27141	19322	9417	2927	6596	65403	26	89.6381	274855	A	307.06	0.297297	0.287015	43.7573
C-119	W2	F2	OV1	G1	H/C1	V1	DH0	SC0	PV1	27141	19310	9475	2927	6596	65449	26	89.6621	276796	A	309.228	0.297297	0.286824	41.5891
C-120	W2	F3	OV1	G1	H/C1	V1	DH0	SC0	PV1	27141	19254	9587	2927	6622	65531	26	89.7763	290731	A	324.796	0.297297	0.285915	26.0212
C-121	W3	F0	OV1	G1	H/C1	V1	DH0	SC0	PV1	27141	18907	11207	2927	6668	66850	26	90.6606	329007	A	376.438	0.297297	0.278881	25.621
C-122	W3	F1	OV1	G1	H/C1	V1	DH0	SC0	PV1	27141	19290	10242	2927	6662	66262	26	90.3005	315074	A	360.497	0.297297	0.281746	9.67988
C-123	W3	F2	OV1	G1	H/C1	V1	DH0	SC0	PV1	27141	19267	10301	2927	6662	66298	26	90.3247	317015	A	362.718	0.297297	0.281553	11.9009
C-124	W3	F3	OV1	G1	H/C1	V1	DH0	SC0	PV1	27141	19224	10416	2927	6689	66397	26	90.441	330953	A	378.665	0.297297	0.280628	27.8481
C-125	W4	F0	OV1	G1	H/C1	V1	DH0	SC0	PV1	27141	18898	11234	2927	6668	66868	26	90.6721	287027	A	327.791	0.297297	0.27879	23.0255
C-126	W4	F1	OV1	G1	H/C1	V1	DH0	SC0	PV1	27141	19281	10468	2927	6662	66479	26	90.3115	273094	A	311.88	0.297297	0.281658	38.9374
C-127	W4	F2	OV1	G1	H/C1	V1	DH0	SC0	PV1	27141	18896	10324	2927	6662	65950	26	90.3342	275033	A	314.094	0.297297	0.281477	36.7229
C-128	W4	F3	OV1	G1	H/C1	V1	DH0	SC0	PV1	27141	19213	10441	2927	6689	66411	26	90.4513	288972	A	330.013	0.297297	0.280546	20.8043
C-129	W1	F0	OV2	G0	H/C0	V0	DH0	SC1	PV2	27141	41536	11551	2927	4943	88098	33	112.324	316439	B	353.737	0.108108	0.106571	2.92027
C-130	W1	F1	OV2	G0	H/C0	V0	DH0	SC1	PV2	27141	42331	10542	2927	4961	87902	33	112.057	302632	B	338.303	0.108108	0.108691	12.5139
C-131	W1	F2	OV2	G0	H/C0	V0	DH0	SC1	PV2	27141	42281	10601	2927	4961	87911	33	112.08	304572	B	340.471	0.108108	0.108507	10.3456
C-132	W1	F3	OV2	G0	H/C0	V0	DH0	SC1	PV2	27141	42189	10723	2927	4961	87941	33	112.122	318409	B	355.939	0.108108	0.10818	5.12217
C-133	W2	F0	OV2	G0	H/C0	V0	DH0	SC1	PV2	27141	41332	11904	2927	5001	88305	33	112.679	310143	B	346.482	0.108108	0.103746	4.33543
C-134	W2	F1	OV2	G0	H/C0	V0	DH0	SC1	PV2	27141	42115	10884	2927	4954	88021	33	112.189	296036	B	330.723	0.108108	0.10764	20.0945
C-135	W2	F2	OV2	G0	H/C0	V0	DH0	SC1	PV2	27141	42069	10943	2927	4954	88034	33	112.211	297974	B	332.887	0.108108	0.107466	17.9295
C-136	W2	F3	OV2	G0	H/C0	V0	DH0	SC1	PV2	27141	41978	11065	2927	4954	88065	33	112.255	311814	B	348.349	0.108108	0.10712	2.46762
C-137	W3	F0	OV2	G0	H/C0	V0	DH0	SC1	PV2	27141	41210	12783	2927	4986	89047	33	113.457	350515	B	401.047	0.108108	0.0975612	50.2298
C-138	W3	F1	OV2	G0	H/C0	V0	DH0	SC1	PV2	27141	41982	11744	2927	5035	88829	33	113.123	336617	B	385.146	0.108108	0.100218	34.3288
C-139	W3	F2	OV2	G0	H/C0	V0	DH0	SC1	PV2	27141	41934	11808	2927	5035	88845	33	113.144	338554	B	387.362	0.108108	0.100051	36.5449
C-140	W3	F3	OV2	G0	H/C0	V0	DH0	SC1	PV2	27141	41840	11931	2927	5035	88874	33	113.19	352398	B	403.201	0.108108	0.0996853	52.3841
C-141	W4	F0	OV2	G0	H/C0	V0	DH0	SC1	PV2	27141	41095	12776	2927	5022	88961	33	113.371	308418	B	352.221	0.108108	0.0982434	1.40355
C-142	W4	F1	OV2	G0	H/C0	V0	DH0	SC1	PV2	27141	41864	11740	2927	5013	88685	33	112.975	294438	B	336.254	0.108108	0.101393	14.5626
C-143	W4	F2	OV2	G0	H/C0	V0	DH0	SC1	PV2	27141	41819	11801	2927	5035	88723	33	113.061	296462	B	338.566	0.108108	0.100711	12.2514
C-144	W4	F3	OV2	G0	H/C0	V0	DH0	SC1	PV2	27141	41727	11925	2927	5035	88755	33	113.106	310305	B	354.375	0.108108	0.100347	3.55778
C-145	W1	F0	OV2	G1	H/C0	V0	DH0	SC1	PV2	27141	41536	11551	2927	5250	88405	29	97.892	302448	B	338.097	0.216216	0.221363	12.72
C-146	W1	F1	OV2	G1	H/C0	V0	DH0	SC1	PV2	27141	42331	10542	2927	5248	88189	29	97.6861	288723	B	322.754	0.216216	0.223	28.0632
C-147	W1	F2	OV2	G1	H/C0	V0	DH0	SC1	PV2	27141	42281	10601	2927	5248	88198	29	97.7046	290656	B	324.915	0.216216	0.222853	25.9018
C-148	W1	F3	OV2	G1	H/C0	V0	DH0	SC1	PV2	27141	42189	10723	2927	5252	88232	29	97.738	304483	B	340.371	0.216216	0.222587	10.4456
C-149	W2	F0	OV2	G1	H/C0	V0	DH0	SC1	PV2	27141	41332	11904	2927	5318	88622	29	98.2065	296097	B	330.79	0.216216	0.218861	20.0269
C-150	W2	F1	OV2	G1	H/C0	V0	DH0	SC1	PV2	27141	42115	10884	2927	5246	88313	29	97.781	282077	B	315.127	0.216216	0.222245	35.6899
C-151	W2	F2	OV2	G1	H/C0	V0	DH0	SC1	PV2	27141	42069	10943	2927	5246	88326	29	97.7986	284009	B	317.286	0.216216	0.222105	33.5313
C-152	W2	F3	OV2	G1	H/C0	V0	DH0	SC1	PV2	27141	41978	11065	2927	5250	88361	29	97.8338	297838	B	332.735	0.216216	0.221825	18.082
C-153	W3	F0	OV2	G1	H/C0	V0	DH0	SC1	PV2	27141	41210	12783	2927	5356	89417	29	98.8011	336223	B	384.695	0.216216	0.214132	33.878
C-154	W3	F1	OV2	G1	H/C0	V0	DH0	SC1	PV2	27141	41982	11744	2927	5348	89142	29	98.5364	322419	B	368.901	0.216216	0.216237	18.0835
C-155	W3	F2	OV2	G1	H/C0	V0	DH0	SC1	PV2	27141	41932	11808	2927	5349	89157	29	98.5536	324351	B	371.111	0.216216	0.216101	20.2937
C-156	W3	F3	OV2	G1	H/C0	V0	DH0	SC1	PV2	27141	41840	11931	2927	5349	89188	29	98.5906	338182	B	386.936	0.216216	0.215806	36.1191
C-157	W4	F0	OV2	G1	H/C0	V0	DH0	SC1	PV2	27141	41095	12776	2927	5356	89295	29	98.7405	294161	B	335.938	0.216216	0.214614	14.8791
C-158	W4	F1	OV2	G1	H/C0	V0	DH0	SC1	PV2	27141	41864	11740	2927	5325	88997	29	98.4149	280275	B	320.08	0.216216	0.217203	30.7373
C-159	W4	F2	OV2	G1	H/C0	V0	DH0	SC1	PV2	27141	41819	11801	2927	5349	89037	29	98.495	282291	B	322.382	0.216216	0.216566	28.4348
C-160	W4	F3	OV2	G1	H/C0	V0	DH0	SC1	PV2	27141	41727	11925	2927	5349	89069	29	98.5319	296122	B	338.178	0.216216	0.216273	12.6392
C-161	W1	F0	OV2	G0	H/C1	V1	DH0	SC1	PV2	27141	18232	10983	2927	6386	65669	29	98.0038	298161	B	333.305	0.216216	0.220474	17.5121
C-162	W1	F1	OV2	G0	H/C1	V1	DH0	SC1	PV2	27141	18622	10000	2927	6424	65114	29	97.5697	284129	B	317.619	0.216216	0.223926	33.1979
C-163	W1	F2	OV2	G0	H/C1	V1	DH0	SC1	PV2	27141	18601	10062	2927	6424	65155	29	97.6036	286084	B	319.804	0.216216	0.223657	31.0134
C-164	W1	F3	OV2	G0	H/C1	V1	DH0	SC1	PV2	27141	18556	10178	2927	6407	65209	29	97.6169	299883	B	335.23	0.216216	0.223551	15.5872
C-165	W2	F0	OV2	G0	H/C1	V1	DH0	SC1	PV2	27141	18134	11324	2927	6368	65894	29	98.1736	291616	B	325.784	0.216216	0.219123	25.0331
C-166	W2	F1	OV2	G0	H/C1	V1	DH0	SC1	PV2	27141	18520	10234	2927	6407	65229	29	97.7304	277572	B	310.094	0.216216	0.222648	40.7226
C-167	W2	F2	OV2	G0	H/C1	V1	DH0	SC1	PV2	27141	18499	10392	2927	6407	65366	29	97.7648	279526	B	312.278	0.216216	0.222375	38.5388
C-168	W2	F3	OV2	G0	H/C1	V1	DH0	SC1	PV2	27141	18454	10511	2927	6407	65440	29	97.8325	293399	B	327.776	0.216216	0.221836	23.0406
C-169	W3	F0	OV2	G0	H/C1	V1	DH0	SC1	PV2	27141	18030	12182	2927	6464	66744	29	99.1698	332282	B	380.185	0.216216	0.211199	29.3679
C-170	W3	F1	OV2	G0	H/C1	V1	DH0	SC1	PV2	27141	18470	11170	2927	6499	66207	29	98.7032	318115	B	363.976	0.216216	0.21491	13.1591
C-171	W3	F2	OV2	G0	H/C1	V1	DH0	SC1	PV2	27141	18449	11232	2927	6499	66248	29	98.7398	320164	B	366.32	0.216216	0.214619	15.5033
C-172	W3	F3	OV2	G0	H/C1	V1	DH0	SC1	PV2	27141	18404	11353	2927	6499	66324	29	98.8088	334038	B	382.195	0.216216	0.21407	31.3779
C-173	W4	F0	OV2	G0	H/C1	V1	DH0	SC1	PV2	27141	18031	12172	2927	6444	66715	29	99.0623	287890	B	328.776	0.216216	0.212054	22.0408
C-174	W4	F1	OV2	G0	H/C1	V1	DH0	SC1	PV2	27141	18410	11148	2927	6459	66085	29	98.5307	275993	B	315.19	0.216216	0.216283	35.6268
C-175	W4	F2	OV2	G0	H/C1	V1	DH0	SC1	PV2	27141	18387	11225	2927	6459	66139	29	98.5639	277946	B	317.421	0.216216	0.216018	33.3961
C-176	W4	F3	OV2	G0	H/C1	V1	DH0	SC1	PV2	27141	18343	11347	2927	6459	66217	29	98.6339	291822	B	333.267	0.216216	0.215462	17.5498
C-177	W1	F0	OV2	G1	H/C1	V1	DH0	SC1	PV2	27141	18232	10983	2927	6682	65965	26	89.7162	292421	A	326.888	0.297297	0.286393	23.9292
C-178	W1	F1	OV2	G1	H/C1	V1	DH0	SC1	PV2	27141	18622	10000	2927	6697	65387	26	89.4157	278568	A	311.403	0.297297	0.288783	39.4144
C-179	W1	F2	OV2	G1	H/C1	V1	DH0	SC1	PV2	27141	18604	10062	2927	6698	65432	26	89.4411	280511	A	313.574	0.297297	0.288581	37.2427
C-180	W1	F3	OV2	G1	H/C1	V1	DH0	SC1	PV2	27141	18556	10178	2927	6684	65486	26	89.4381	294289	A	328.976	0.297297	0.288606	21.8412
C-181	W2	F0	OV2	G1	H/C1	V1	DH0	SC1	PV2	27141	18134	11334	2927	6670	66206	26	89.8293	285799	A	319.286	0.297297	0.285494	31.5313
C-182	W2	F1	OV2	G1	H/C1	V1	DH0	SC1	PV2	27141	18520	10334	2927	6686	65608	26	89.5221	271938	A	303.8	0.297297	0.287938	47.0169
C-183	W2	F2	OV2	G1	H/C1	V1	DH0	SC1	PV2	27141	18499	10392	2927	6685	65644	26	89.5478	273881	A	305.971	0.297297	0.287733	44.8461
C-184	W2	F3	OV2	G1	H/C1	V1	DH0	SC1	PV2	27141	18454	10511	2927	6690	65723	26	89.5986	287704	A	321.414	0.297297	0.287329	29.4034
C-185	W3	F0	OV2	G1	H/C1	V1	DH0	SC1	PV2	27141	18090	12182	2927	6784	67124	26	90.637	326212	A	373.24	0.297297	0.279069	22.4231
C-186	W3	F1	OV2	G1	H/C1	V1	DH0	SC1	PV2	27141	18470	11170	2927	6862	66570	26	90.3121	312327	A	357.353	0.297297	0.281654	6.53607
C-187	W3	F2	OV2	G1	H/C1	V1	DH0	SC1	PV2	27141	18449	11232	2927	6799	66548	26	90.3395	314272	A	359.579	0.297297	0.281436	8.76195
C-188	W3	F3	OV2	G1	H/C1	V1	DH0	SC1	PV2	27141	18404	11353	2927	6802	66627	26	90.3914	328123	A	375.427	0.297297	0.281023	24.6102
C-189	W4	F0	OV2	G1	H/C1	V1	DH0	SC1	PV2	27141	18075	12211	2927	6784	67138	26	90.6479	284245	A	324.614	0.297297	0.278982	26.2028
C-190	W4	F1	OV2	G1	H/C1	V1	DH0	SC1	PV2	27141	18449	11198	2927	6799	66514	26	90.3234	270360	A	308.758	0.297297	0.281564	42.0595
C-191	W4	F2	OV2	G1	H/C1	V1	DH0	SC1	PV2	27141	18436	11259	2927	6799	66562	26	90.3501	272305	A	310.978	0.297297	0.281352	39.8389
C-192	W4	F3	OV2	G1	H/C1	V1	DH0	SC1	PV2	27141	18392	11379	2927	6786	66625	26	90.3494	286086	A	326.716	0.297297	0.281357	24.1008
C-193	W1	F0	OV2	G0	H/C0	V0	DH0	SC1	PV3	27141	41536	11551	2927	4943	88098	29	99.2756	303934	B	339.758	0.216216	0.210357	11.0591
C-194	W1	F1	OV2	G0	H/C0	V0	DH0	SC1	PV3	27141	42331	10542	2927	4961	87902	29	99.0091	290127	B	324.324	0.216216	0.212477	26.4933
C-195	W1	F2	OV2	G0	H/C0	V0	DH0	SC1	PV3	27141	42281	10601	2927	4961	87911	29	99.0322	292067	B	326.492	0.216216	0.212293	24.325
C-196	W1	F3	OV2	G0	H/C0	V0	DH0	SC1	PV3	27141	42189	10723	2927	4961	87941	29	99.0733	305904	B	341.96	0.216216	0.211967	8.85723
C-197	W2	F0	OV2	G0	H/C0	V0	DH0	SC1	PV3	27141	41332	11904	2927	5001	88305	29	99.6308	297637	B	332.511	0.216216	0.207532	18.3061
C-198	W2	F1	OV2	G0	H/C0	V0	DH0	SC1	PV3	27141	42115	10884	2927	4954	88021	29	99.1412	283531	B	316.752	0.216216	0.211426	34.0651
C-199	W2	F2	OV2	G0	H/C0	V0	DH0	SC1	PV3	27141	42069	10943	2927	4954	88034	29	99.163	285469	B	318.917	0.216216	0.211253	31.9002
C-200	W2	F3	OV2	G0	H/C0	V0	DH0	SC1	PV3	27141	41978	11065	2927	4954	88065	29	99.2066	299309	B	334.379	0.216216	0.210906	16.4383
C-201	W3	F0	OV2	G0	H/C0	V0	DH0	SC1	PV3	27141	41210	12783	2927	4986	89047	29	100.408	338009	B	386.739	0.216216	0.201348	35.9216
C-202	W3	F1	OV2	G0	H/C0	V0	DH0	SC1	PV3	27141	41982	11744	2927	5035	88829	29	100.074	324112	B	370.838	0.216216	0.204004	20.0206
C-203	W3	F2	OV2	G0	H/C0	V0	DH0	SC1	PV3	27141	41934	11808	2927	5035	88845	29	100.095	326049	B	373.054	0.216216	0.203837	22.2367
C-204	W3	F3	OV2	G0	H/C0	V0	DH0	SC1	PV3	27141	41840	11931	2927	5035	88874	29	100.141	339892	B	388.893	0.216216	0.203472	38.0758
C-205	W4	F0	OV2	G0	H/C0	V0	DH0	SC1	PV3	27141	41095	12776	2927	5022	88961	29	100.323	295913	B	337.939	0.216216	0.20203	12.8779
C-206	W4	F1	OV2	G0	H/C0	V0	DH0	SC1	PV3	27141	41864	11740	2927	5013	88685	29	99.9266	281932	B	321.973	0.216216	0.205179	28.844
C-207	W4	F2	OV2	G0	H/C0	V0	DH0	SC1	PV3	27141	41819	11801	2927	5035	88723	29	100.012	283956	B	324.284	0.216216	0.204497	26.5329
C-208	W4	F3	OV2	G0	H/C0	V0	DH0	SC1	PV3	27141	41727	11925	2927	5035	88755	29	100.058	297799	B	340.093	0.216216	0.204133	10.7237
C-209	W1	F0	OV2	G1	H/C0	V0	DH0	SC1	PV3	27141	41536	11551	2927	5250	88405	25	84.8438	289943	A	324.118	0.324324	0.325149	26.6994
C-210	W1	F1	OV2	G1	H/C0	V0	DH0	SC1	PV3	27141	42331	10542	2927	5248	88189	25	84.6379	276217	A	308.774	0.324324	0.326786	42.0426
C-211	W1	F2	OV2	G1	H/C0	V0	DH0	SC1	PV3	27141	42281	10601	2927	5248	88198	25	84.6564	278151	A	310.936	0.324324	0.326639	39.8812
C-212	W1	F3	OV2	G1	H/C0	V0	DH0	SC1	PV3	27141	42189	10723	2927	5252	88232	25	84.6898	291977	A	326.392	0.324324	0.326374	24.425
C-213	W2	F0	OV2	G1	H/C0	V0	DH0	SC1	PV3	27141	41332	11904	2927	5318	88622	25	85.1583	283591	A	316.819	0.324324	0.322647	33.9976
C-214	W2	F1	OV2	G1	H/C0	V0	DH0	SC1	PV3	27141	42115	10884	2927	5246	88313	25	84.7328	269571	A	301.156	0.324324	0.326032	49.6606
C-215	W2	F2	OV2	G1	H/C0	V0	DH0	SC1	PV3	27141	42069	10943	2927	5246	88326	25	84.7504	271503	A	303.315	0.324324	0.325892	47.5019
C-216	W2	F3	OV2	G1	H/C0	V0	DH0	SC1	PV3	27141	41978	11065	2927	5250	88361	25	84.7856	285332	A	318.764	0.324324	0.325612	32.0526
C-217	W3	F0	OV2	G1	H/C0	V0	DH0	SC1	PV3	27141	41210	12783	2927	5356	89417	25	85.7528	323718	A	370.387	0.324324	0.317918	19.5697
C-218	W3	F1	OV2	G1	H/C0	V0	DH0	SC1	PV3	27141	41982	11744	2927	5348	89142	25	85.4882	309914	A	354.592	0.324324	0.320023	3.77526
C-219	W3	F2	OV2	G1	H/C0	V0	DH0	SC1	PV3	27141	41932	11808	2927	5349	89157	25	85.5053	311845	A	356.802	0.324324	0.319887	5.98542
C-220	W3	F3	OV2	G1	H/C0	V0	DH0	SC1	PV3	27141	41840	11931	2927	5349	89188	25	85.5423	325677	A	372.628	0.324324	0.319592	21.8108
C-221	W4	F0	OV2	G1	H/C0	V0	DH0	SC1	PV3	27141	41095	12776	2927	5356	89295	25	85.6922	281655	A	321.656	0.324324	0.3184	29.1605
C-222	W4	F1	OV2	G1	H/C0	V0	DH0	SC1	PV3	27141	41864	11740	2927	5325	88997	25	85.3667	267769	A	305.798	0.324324	0.320989	45.0187
C-223	W4	F2	OV2	G1	H/C0	V0	DH0	SC1	PV3	27141	41819	11801	2927	5349	89037	25	85.4468	269785	A	308.101	0.324324	0.320353	42.7162
C-224	W4	F3	OV2	G1	H/C0	V0	DH0	SC1	PV3	27141	41727	11925	2927	5349	89069	25	85.4836	283617	A	323.896	0.324324	0.320059	26.9207
C-225	W1	F0	OV2	G0	H/C1	V1	DH0	SC1	PV3	27141	18232	10983	2927	6386	65669	25	84.9555	285656	A	319.325	0.324324	0.32426	31.4915
C-226	W1	F1	OV2	G0	H/C1	V1	DH0	SC1	PV3	27141	18622	10000	2927	6424	65114	25	84.5214	271624	A	303.64	0.324324	0.327713	47.1773
C-227	W1	F2	OV2	G0	H/C1	V1	DH0	SC1	PV3	27141	18601	10062	2927	6424	65155	25	84.5554	273578	A	305.824	0.324324	0.327443	44.9928
C-228	W1	F3	OV2	G0	H/C1	V1	DH0	SC1	PV3	27141	18556	10178	2927	6407	65209	25	84.5687	287378	A	321.25	0.324324	0.327337	29.5666
C-229	W2	F0	OV2	G0	H/C1	V1	DH0	SC1	PV3	27141	18134	11324	2927	6368	65894	25	85.1253	279110	A	311.813	0.324324	0.322909	39.0037
C-230	W2	F1	OV2	G0	H/C1	V1	DH0	SC1	PV3	27141	18520	10234	2927	6407	65229	25	84.6822	265066	A	296.124	0.324324	0.326434	54.6932
C-231	W2	F2	OV2	G0	H/C1	V1	DH0	SC1	PV3	27141	18499	10392	2927	6407	65366	25	84.7165	267021	A	298.308	0.324324	0.326161	52.5095
C-232	W2	F3	OV2	G0	H/C1	V1	DH0	SC1	PV3	27141	18454	10511	2927	6407	65440	25	84.7843	280894	A	313.806	0.324324	0.325622	37.0113
C-233	W3	F0	OV2	G0	H/C1	V1	DH0	SC1	PV3	27141	18030	12182	2927	6464	66744	25	86.1215	319776	A	365.877	0.324324	0.314985	15.0597
C-234	W3	F1	OV2	G0	H/C1	V1	DH0	SC1	PV3	27141	18470	11170	2927	6499	66207	25	85.6549	305610	A	349.668	0.324324	0.318697	1.14918
C-235	W3	F2	OV2	G0	H/C1	V1	DH0	SC1	PV3	27141	18449	11232	2927	6499	66248	25	85.6916	307659	A	352.012	0.324324	0.318406	1.19502
C-236	W3	F3	OV2	G0	H/C1	V1	DH0	SC1	PV3	27141	18404	11353	2927	6499	66324	25	85.7606	321533	A	367.887	0.324324	0.317856	17.0697
C-237	W4	F0	OV2	G0	H/C1	V1	DH0	SC1	PV3	27141	18031	12172	2927	6444	66715	25	86.014	275384	A	314.495	0.324324	0.315841	36.3222
C-238	W4	F1	OV2	G0	H/C1	V1	DH0	SC1	PV3	27141	18410	11148	2927	6459	66085	25	85.4824	263488	A	300.909	0.324324	0.320069	49.9082
C-239	W4	F2	OV2	G0	H/C1	V1	DH0	SC1	PV3	27141	18387	11225	2927	6459	66139	25	85.5157	265441	A	303.139	0.324324	0.319804	47.6776
C-240	W4	F3	OV2	G0	H/C1	V1	DH0	SC1	PV3	27141	18343	11347	2927	6459	66217	25	85.5856	279317	A	318.986	0.324324	0.319248	31.8313
C-241	W1	F0	OV2	G1	H/C1	V1	DH0	SC1	PV3	27141	18232	10983	2927	6682	65965	22	76.668	279915	A	312.908	0.405405	0.390179	37.9086
C-242	W1	F1	OV2	G1	H/C1	V1	DH0	SC1	PV3	27141	18622	10000	2927	6697	65387	22	76.3675	266063	A	297.423	0.405405	0.39257	53.3938
C-243	W1	F2	OV2	G1	H/C1	V1	DH0	SC1	PV3	27141	18604	10062	2927	6698	65432	22	76.3929	268006	A	299.595	0.405405	0.392367	51.2221
C-244	W1	F3	OV2	G1	H/C1	V1	DH0	SC1	PV3	27141	18556	10178	2927	6684	65486	22	76.3898	281783	A	314.996	0.405405	0.392392	35.8206
C-245	W2	F0	OV2	G1	H/C1	V1	DH0	SC1	PV3	27141	18134	11334	2927	6670	66206	22	76.781	273294	A	305.315	0.405405	0.38928	45.502
C-246	W2	F1	OV2	G1	H/C1	V1	DH0	SC1	PV3	27141	18520	10334	2927	6686	65608	22	76.4738	259432	A	289.829	0.405405	0.391724	60.9876
C-247	W2	F2	OV2	G1	H/C1	V1	DH0	SC1	PV3	27141	18499	10392	2927	6685	65644	22	76.4995	261375	A	292	0.405405	0.391519	58.8167
C-248	W2	F3	OV2	G1	H/C1	V1	DH0	SC1	PV3	27141	18454	10511	2927	6690	65723	22	76.5504	275198	A	307.443	0.405405	0.391115	43.3741
C-249	W3	F0	OV2	G1	H/C1	V1	DH0	SC1	PV3	27141	18090	12182	2927	6784	67124	23	77.5888	313706	A	358.932	0.378378	0.382855	8.11485
C-250	W3	F1	OV2	G1	H/C1	V1	DH0	SC1	PV3	27141	18470	11170	2927	6862	66570	22	77.2638	299821	A	343.045	0.405405	0.38544	7.77218
C-251	W3	F2	OV2	G1	H/C1	V1	DH0	SC1	PV3	27141	18449	11232	2927	6799	66548	23	77.2912	301767	A	345.271	0.378378	0.385222	5.5463
C-252	W3	F3	OV2	G1	H/C1	V1	DH0	SC1	PV3	27141	18404	11353	2927	6802	66627	23	77.3431	315618	A	361.119	0.378378	0.384809	10.302
C-253	W4	F0	OV2	G1	H/C1	V1	DH0	SC1	PV3	27141	18075	12211	2927	6784	67138	23	77.5997	271740	A	310.333	0.378378	0.382769	40.4843
C-254	W4	F1	OV2	G1	H/C1	V1	DH0	SC1	PV3	27141	18449	11198	2927	6799	66514	22	77.2752	257855	A	294.476	0.405405	0.38535	56.3409
C-255	W4	F2	OV2	G1	H/C1	V1	DH0	SC1	PV3	27141	18436	11259	2927	6799	66562	23	77.3018	259799	A	296.697	0.378378	0.385138	54.1204
C-256	W4	F3	OV2	G1	H/C1	V1	DH0	SC1	PV3	27141	18392	11379	2927	6786	66625	23	77.3012	273580	A	312.435	0.378378	0.385143	38.3823
