# Supplementary material for: High performance solutions and data for nZEBs offices located in warm climates
Source: Data Brief. 2015 Oct 13;5:502–5. doi: 10.1016/j.dib.2015.09.041 (PMC4631866; doi:10.1016/j.dib.2015.09.041)
Supplement: Supplementary file 1 — Supplementary material [file mmc1.zip › Table S6_Combinations and macro output data.xlsx]

## Sheet: S6-combo - macro values
S6. Combinations - Macro analysis (best range)
variant configurations										energy building requirements						output values						reduction values		difference values
best combo	wall	window	overhang	generation	emission	ventilation	dhw	RES		lighting	cooling	heating	dhw	auxiliary	total annual energy requirement	CO2	PEi	GC	CLASS	GC-macro	GC-macro	CO2	PEi	GC
										(kWh)	(kWh)	(kWh)	(kWh)	(kWh)	(kWh)	(kgCO2/m2y)	(kWh/m2y)	(€)		(€)	(€/m2)	(%)	(%)	(€/m2)
C0	W0	F0	OV0	G0	H/C0	V0	DH0	SC0	PV0	27141	40546	15832	2927	5026	91472	37	125.722	303598	B	303675	334.728	-	-	-
C241	W1	F0	OV2	G1	H/C1	V1	DH0	SC1	PV3	27141	41095	12776	2927	5356	89295	22	76.668	261361	A	261408	292.22	0.405405	0.390179	42.5082
C242	W1	F1	OV2	G1	H/C1	V1	DH0	SC1	PV3	27141	41864	11740	2927	5325	88997	22	76.3675	249120	A	249167	278.536	0.405405	0.39257	56.1922
C243	W1	F2	OV2	G1	H/C1	V1	DH0	SC1	PV3	27141	41819	11801	2927	5349	89037	22	76.3929	250501	A	250547	280.079	0.405405	0.392367	54.6491
C244	W1	F3	OV2	G1	H/C1	V1	DH0	SC1	PV3	27141	41727	11925	2927	5349	89069	22	76.3898	263025	A	263072	294.08	0.405405	0.392392	40.6481
C245	W2	F0	OV2	G1	H/C1	V1	DH0	SC1	PV3	27141	18232	10983	2927	6386	65669	22	76.781	255961	A	256008	286.004	0.405405	0.38928	48.724
C246	W2	F1	OV2	G1	H/C1	V1	DH0	SC1	PV3	27141	18622	10000	2927	6424	65114	22	76.4738	243711	A	243758	272.319	0.405405	0.391724	62.4095
C247	W2	F2	OV2	G1	H/C1	V1	DH0	SC1	PV3	27141	18601	10062	2927	6424	65155	22	76.4995	245092	A	245139	273.861	0.405405	0.391519	60.8669
C248	W2	F3	OV2	G1	H/C1	V1	DH0	SC1	PV3	27141	18556	10178	2927	6407	65209	22	76.5504	257673	A	257720	287.917	0.405405	0.391115	46.8111
C249	W3	F0	OV2	G1	H/C1	V1	DH0	SC1	PV3	27141	18134	11324	2927	6368	65894	23	77.5888	289282	A	289329	331.04	0.378378	0.382855	3.68764
C250	W3	F1	OV2	G1	H/C1	V1	DH0	SC1	PV3	27141	18520	10234	2927	6407	65229	22	77.2638	276619	A	276667	316.552	0.405405	0.38544	18.176
C251	W3	F2	OV2	G1	H/C1	V1	DH0	SC1	PV3	27141	18499	10392	2927	6407	65366	23	77.2912	278391	A	278438	318.579	0.378378	0.385222	16.1486
C252	W3	F3	OV2	G1	H/C1	V1	DH0	SC1	PV3	27141	18454	10511	2927	6407	65440	23	77.3431	290990	A	291037	332.994	0.378378	0.384809	1.73383
C253	W4	F0	OV2	G1	H/C1	V1	DH0	SC1	PV3	27141	18030	12182	2927	6464	66744	23	77.5997	255351	A	255398	291.67	0.378378	0.382769	43.058
C254	W4	F1	OV2	G1	H/C1	V1	DH0	SC1	PV3	27141	18470	11170	2927	6499	66207	22	77.2752	242610	A	242657	277.12	0.405405	0.38535	57.6082
C255	W4	F2	OV2	G1	H/C1	V1	DH0	SC1	PV3	27141	18449	11232	2927	6499	66248	23	77.3018	243994	A	244042	278.701	0.378378	0.385138	56.0271
C256	W4	F3	OV2	G1	H/C1	V1	DH0	SC1	PV3	27141	18404	11353	2927	6499	66324	23	77.3012	256522	A	256570	293.008	0.378378	0.385143	41.7199
