# Supplementary material for: High performance solutions and data for nZEBs offices located in warm climates
Source: Data Brief. 2015 Oct 13;5:502–5. doi: 10.1016/j.dib.2015.09.041 (PMC4631866; doi:10.1016/j.dib.2015.09.041)
Supplement: Supplementary file 1 — Supplementary material [file mmc1.zip › Table S7_Technical system variants of each PE and CO2 range.xlsx]

## Sheet: S7-technical variants for range
S7. Technical system variants of each PE and CO2 range
Total number of simulations (%)	PE range (kWh/m2y)	CO2 emission (kgCO2/m2y)	Quality	Technical system variants
6.25	76.4 - 77.6	22-23		OV2	G1	H/C1	V1	DH0	SC1	PV3
12.5	84.5 - 86.1	25		OV2	G1	H/C0	V0	DH0	SC1	PV3
				OV2	G0	H/C1	V1	DH0	SC1	PV3
12.5	89.4 - 90.7	26		OV1	G1	H/C1	V1	DH0	SC0	PV1
				OV2	G1	H/C1	V1	DH0	SC1	PV2
37.5	97.6 - 100.4	29		OV1	G1	H/C1	V1	DH0	SC0	PV0
				OV1	G1	H/C0	V0	DH0	SC0	PV1
				OV1	G0	H/C1	V1	DH0	SC0	PV1
				OV2	G1	H/C0	V0	DH0	SC1	PV2
				OV2	G0	H/C1	V1	DH0	SC1	PV2
				OV2	G0	H/C0	V0	DH0	SC1	PV3
12.5	106.4 - 108.1	31-32		OV1	G1	H/C0	V0	DH0	SC0	PV0
				OV1	G0	H/C1	V1	DH0	SC0	PV0
12.5	112.1 - 114.4	33-34		OV1	G0	H/C0	V0	DH0	SC0	PV1
				OV2	G0	H/C0	V0	DH0	SC1	PV2
6.25	121.5 - 123.1	36		OV1	G0	H/C0	V0	DH0	SC0	PV0
