# Supplementary material for: High performance solutions and data for nZEBs offices located in warm climates
Source: Data Brief. 2015 Oct 13;5:502–5. doi: 10.1016/j.dib.2015.09.041 (PMC4631866; doi:10.1016/j.dib.2015.09.041)
Supplement: Supplementary file 2 — Supplementary material [file mmc2.zip]

Archive with 4 entries (4 files):
- coi_disclosure DAGOSTINO.pdf
- coi_disclosure ZACA.pdf
- coi_disclosure BAGLIVO.pdf
- coi_disclosure CONGEDO.pdf
